# Supplementary material for: 4-Bromo-2-[(E)-(2-{2-[(2-{[(E)-5-bromo-2-hy­droxy­benzyl­idene]amino}­phen­yl)sulfan­yl]ethyl­sulfan­yl}phen­yl)imino­meth­yl]phenol
Source: Acta Crystallogr Sect E Struct Rep Online. 2012 Aug 4;68(Pt 9):o2635. doi: 10.1107/S1600536812034071 (PMC3435662; doi:10.1107/S1600536812034071)
Supplement: Supplementary file 2 [file e-68-o2635-Isup2.hkl]

# 
# h,k,l, Fc-squared, Fo-squared, sigma(Fo-squared) and status flag 
# 
data_I
_shelx_title ' ENSB_0m in P2(1)/c   LIGHT YELLOW NEEDLE' 
_shelx_refln_list_code          4 
_shelx_F_calc_maximum      185.21 
_exptl_crystal_F_000       644.00 
_reflns_d_resolution_high  0.7796 
 
loop_ 
 _symmetry_equiv_pos_as_xyz 
 'x, y, z' 
 '-x, y+1/2, -z+1/2' 
 '-x, -y, -z' 
 'x, -y-1/2, z-1/2' 
 
_cell_length_a    13.9124 
_cell_length_b     5.4112 
_cell_length_c    17.4094 
_cell_angle_alpha  90.000 
_cell_angle_beta   92.444 
_cell_angle_gamma  90.000 
 
_shelx_F_squared_multiplier     1.000 
 
loop_ 
 _refln_index_h 
 _refln_index_k 
 _refln_index_l 
 _refln_F_squared_calc 
 _refln_F_squared_meas 
 _refln_F_squared_sigma 
 _refln_observed_status 
   1   0   0     4229.20     4202.76    115.09 o 
   2   0   0     1573.19     1585.22     35.34 o 
   3   0   0     2708.01     2887.71     60.21 o 
   4   0   0        8.65        4.64     16.73 o 
   5   0   0      162.71      193.99     38.00 o 
   6   0   0    10375.83    10362.12    295.02 o 
   7   0   0      743.64      753.95     73.48 o 
   8   0   0     6989.88     6897.81    232.82 o 
   9   0   0     9839.35     9314.10    297.56 o 
  10   0   0       81.01      120.00     56.96 o 
  11   0   0      321.48      387.55    147.59 o 
  12   0   0       36.16       92.74     69.63 o 
  13   0   0       75.37      -28.45     66.54 o 
  14   0   0      168.18      103.06     79.26 o 
  15   0   0       56.65      -25.13     76.90 o 
  16   0   0       45.35      154.33    175.27 o 
  17   0   0        2.53       56.11     97.35 o 
   1   1   0       70.17       60.21      6.10 o 
   2   1   0    16590.20    16148.14    173.34 o 
   3   1   0       52.81       37.18      7.90 o 
   4   1   0     2621.29     2442.21     35.36 o 
   5   1   0     1756.99     1739.70     35.41 o 
   6   1   0     2397.61     2372.75     49.63 o 
   7   1   0     1793.28     1920.23     67.33 o 
   8   1   0      131.33      130.36     36.15 o 
   9   1   0      114.08      109.79     39.61 o 
  10   1   0     1303.95     1430.68     89.52 o 
  11   1   0      288.32      249.74     51.04 o 
  12   1   0      187.70       91.80     50.16 o 
  13   1   0      391.62      351.45     67.44 o 
  14   1   0      125.76       63.86     57.39 o 
  15   1   0       26.21      -55.17     55.17 o 
  16   1   0       47.79       93.11     62.74 o 
  17   1   0        7.45      146.32     70.44 o 
   0   2   0     3485.20     3349.08     84.92 o 
   1   2   0      334.02      283.62     20.83 o 
   2   2   0       32.22       30.63     10.55 o 
   3   2   0      627.50      642.17     18.69 o 
   4   2   0      302.65      305.47     15.23 o 
   5   2   0        1.40       -8.67     10.98 o 
   6   2   0     2102.62     2074.79     60.76 o 
   7   2   0       55.38       42.09     16.54 o 
   8   2   0      764.02      852.77     40.12 o 
   9   2   0       93.85      143.51     30.43 o 
  10   2   0        3.63       15.25     39.56 o 
  11   2   0        9.86       26.85     46.49 o 
  12   2   0        8.15       17.87     49.64 o 
  13   2   0        3.59      -48.37     48.37 o 
  14   2   0       72.42       43.62     55.28 o 
  15   2   0       15.79       49.21     60.35 o 
  16   2   0        0.27        6.46    126.64 o 
  17   2   0       28.86      -33.44     81.78 o 
   1   3   0      447.27      435.36    101.11 o 
   2   3   0      147.30      140.95     20.23 o 
   3   3   0     2347.99     2390.22     65.99 o 
   4   3   0      103.43      107.85     22.50 o 
   5   3   0      862.07      805.88     28.46 o 
   6   3   0      725.97      660.70     27.02 o 
   7   3   0        6.17       37.76     21.59 o 
   8   3   0      232.40      276.69     40.27 o 
   9   3   0       90.53      143.13     44.39 o 
  10   3   0       80.29       77.84     48.69 o 
  11   3   0        2.53      -53.58     53.58 o 
  12   3   0        1.30      -49.81     61.15 o 
  13   3   0        3.95      -65.37     65.37 o 
  14   3   0      115.99       67.12    106.61 o 
  15   3   0        0.55      -78.05     78.05 o 
  16   3   0       21.26      -18.84     81.83 o 
   0   4   0       37.94        3.11     51.91 o 
   1   4   0     2556.97     2424.90    110.22 o 
   2   4   0      141.79      148.52     49.44 o 
   3   4   0      153.41      200.10     52.14 o 
   4   4   0       30.22        3.17     43.55 o 
   5   4   0       18.65      -39.56     42.59 o 
   6   4   0      339.31      326.15     61.23 o 
   7   4   0     1036.36     1115.00     87.08 o 
   8   4   0      425.67      444.38     47.12 o 
   9   4   0       87.82       65.11     36.16 o 
  10   4   0      293.25      315.55     55.98 o 
  11   4   0       75.02       39.12     78.59 o 
  12   4   0      416.15      316.81     81.49 o 
  13   4   0       22.10      -57.32     70.86 o 
  14   4   0       32.15       35.22     83.17 o 
   1   5   0      165.22      173.65     61.83 o 
   2   5   0      203.97      213.08     61.78 o 
   3   5   0      219.09      291.20    151.43 o 
   4   5   0        5.43       41.45     56.86 o 
   5   5   0      290.95      303.25     68.81 o 
   6   5   0       96.45       73.68     62.02 o 
   7   5   0       77.03        6.71    157.00 o 
   8   5   0       41.33     -124.18    124.18 o 
   9   5   0       63.60      187.33    167.46 o 
  10   5   0        3.03      176.33    166.04 o 
  11   5   0      133.58       -4.97    168.53 o 
  12   5   0        8.78      -11.00    176.69 o 
   0   6   0      162.84       84.44    123.82 o 
   1   6   0      134.25       21.14     82.66 o 
   2   6   0       15.96      -53.68     67.69 o 
   3   6   0        2.84      -44.33     67.37 o 
   4   6   0        2.51      -49.42     66.67 o 
   5   6   0       63.81      105.21     99.30 o 
   6   6   0        3.53      118.15    166.04 o 
   7   6   0      121.59      311.86    187.33 o 
   8   6   0       18.83      -84.09    168.17 o 
 -17   1   1        7.66       96.02     69.28 o 
 -16   1   1        0.00      159.42     70.77 o 
 -15   1   1        8.21       21.57     58.02 o 
 -14   1   1        8.53      -14.09     50.07 o 
 -13   1   1       80.89      105.16     97.20 o 
 -12   1   1      918.89      746.62     73.24 o 
 -11   1   1      157.20      165.39     47.78 o 
 -10   1   1      527.26      571.14     59.28 o 
  -9   1   1      247.96      241.90     38.87 o 
  -8   1   1       19.45        8.93     20.09 o 
  -7   1   1      221.67      270.41     30.27 o 
  -6   1   1      281.51      298.97     17.97 o 
  -5   1   1      274.09      282.53     16.66 o 
  -4   1   1     4123.75     4197.46     58.99 o 
  -3   1   1    34300.96    34387.75    341.51 o 
  -2   1   1       73.37       68.20      6.57 o 
  -1   1   1     4071.60     3710.56     39.33 o 
   0   1   1      192.03      180.22      9.68 o 
   1   1   1       87.36       78.97      6.91 o 
   2   1   1      315.05      290.08     12.22 o 
   3   1   1     2015.37     1885.53     30.53 o 
   4   1   1      648.58      605.70     21.74 o 
   5   1   1     2022.62     1999.46     40.30 o 
   6   1   1     5747.23     6039.29     94.91 o 
   7   1   1      153.99      119.48     16.21 o 
   8   1   1      553.55      503.29     52.19 o 
   9   1   1        5.14       -0.58     38.41 o 
  10   1   1      166.83      180.76     47.09 o 
  11   1   1        9.42       27.85     43.73 o 
  12   1   1       83.59       83.44     50.05 o 
  13   1   1       10.68      -10.26     48.34 o 
  14   1   1        1.37      -22.78     50.44 o 
  15   1   1       94.83       35.11     59.10 o 
  16   1   1       70.99       54.24     63.91 o 
  17   1   1        8.17        6.28     94.02 o 
 -17   2   1       56.17      123.58     87.20 o 
 -16   2   1       27.91       44.13     67.64 o 
 -15   2   1      110.44       37.48    121.52 o 
 -14   2   1      200.19      132.38     60.53 o 
 -13   2   1      138.72      128.55     59.61 o 
 -12   2   1       69.23      131.13     55.94 o 
 -11   2   1        1.56      -17.82     45.63 o 
 -10   2   1       40.55        0.82     40.05 o 
  -9   2   1      909.71      941.04     41.38 o 
  -8   2   1     1916.80     1889.50     55.68 o 
  -7   2   1      922.50      974.77     54.89 o 
  -6   2   1     4719.74     4702.10     73.87 o 
  -5   2   1     3643.10     3401.06     53.03 o 
  -4   2   1     2093.21     2055.28     36.47 o 
  -3   2   1     1160.39     1108.57     23.96 o 
  -2   2   1      126.70      132.79     13.25 o 
  -1   2   1      784.48      753.87     26.75 o 
   0   2   1     4390.25     4167.80     75.40 o 
   1   2   1     6427.22     6034.33     89.42 o 
   2   2   1     6987.14     6712.93    108.00 o 
   3   2   1     5899.60     5963.91     72.69 o 
   4   2   1     3595.76     3921.62     60.46 o 
   5   2   1      739.45      761.31     26.89 o 
   6   2   1      209.03      224.46     20.37 o 
   7   2   1      183.69      185.10     20.81 o 
   8   2   1      219.30      243.58     33.51 o 
   9   2   1      645.07      691.97     45.72 o 
  10   2   1     1301.93     1283.65     87.09 o 
  11   2   1      585.57      517.62     65.86 o 
  12   2   1      163.60      181.08     57.30 o 
  13   2   1       32.54      -50.72     50.72 o 
  14   2   1       11.01       -3.14     55.13 o 
  15   2   1       15.51      -11.85     68.83 o 
  16   2   1        0.31       17.87     62.32 o 
  17   2   1        4.01      -81.44    111.23 o 
 -16   3   1       51.45      167.99    138.86 o 
 -15   3   1       19.33       41.54     85.89 o 
 -14   3   1        0.16        4.01     73.07 o 
 -13   3   1       86.80        2.01     68.83 o 
 -12   3   1       53.17       75.01     66.88 o 
 -11   3   1      538.05      489.06     85.82 o 
 -10   3   1      640.27      561.29     68.77 o 
  -9   3   1       11.38      -27.47     33.13 o 
  -8   3   1      219.69      212.61     46.12 o 
  -7   3   1      123.20      127.58     22.19 o 
  -6   3   1      322.72      323.46     21.20 o 
  -5   3   1       60.47       74.12     15.09 o 
  -4   3   1     2384.56     2512.33     82.53 o 
  -3   3   1     1799.62     1879.70     52.23 o 
  -2   3   1     4207.78     4533.92     87.99 o 
  -1   3   1     1321.16     1283.40     74.03 o 
   0   3   1      866.81      762.74     52.32 o 
   1   3   1       57.99       59.01     28.53 o 
   2   3   1        0.97       -0.25     18.89 o 
   3   3   1      822.70      809.47     44.06 o 
   4   3   1      636.81      628.39     43.27 o 
   5   3   1     2511.63     2563.74     49.68 o 
   6   3   1     1774.42     1759.04     41.06 o 
   7   3   1      860.65      858.28     40.76 o 
   8   3   1      805.28      842.07     54.59 o 
   9   3   1      496.51      493.41     80.09 o 
  10   3   1       54.71      -42.23     42.23 o 
  11   3   1       63.25       15.11     62.81 o 
  12   3   1      224.33      212.38    126.31 o 
  13   3   1       92.11       -9.92     67.60 o 
  14   3   1      193.82      157.14     83.20 o 
  15   3   1       68.69      -45.14     81.20 o 
  16   3   1       33.82        5.68     97.92 o 
 -14   4   1      115.60      148.49    126.66 o 
 -13   4   1       34.79       64.90     78.37 o 
 -12   4   1       84.58      129.65     73.65 o 
 -11   4   1        6.35       61.94     63.39 o 
 -10   4   1       36.09       -2.38     47.52 o 
  -9   4   1        7.84       -5.73     53.53 o 
  -8   4   1      183.83      205.75     41.94 o 
  -7   4   1       75.69       57.55    103.95 o 
  -6   4   1      143.04      137.60     69.11 o 
  -5   4   1     1619.84     1739.79    104.67 o 
  -4   4   1      336.57      414.33    102.59 o 
  -3   4   1      358.25      312.50     56.74 o 
  -2   4   1       72.39       69.64     46.78 o 
  -1   4   1       55.99       42.11     43.84 o 
   0   4   1      173.29      113.00     41.44 o 
   1   4   1      654.37      531.49     63.19 o 
   2   4   1       41.51       -4.80     42.18 o 
   3   4   1      460.70      486.92     63.07 o 
   4   4   1      938.44      931.34     78.49 o 
   5   4   1        0.23       72.00     46.09 o 
   6   4   1       80.86       93.51     50.20 o 
   7   4   1       72.15      -54.91     54.91 o 
   8   4   1      641.37      603.61     60.41 o 
   9   4   1      117.68      147.11     35.34 o 
  10   4   1      180.62      205.65     63.36 o 
  11   4   1       28.66       40.29     45.42 o 
  12   4   1       14.65       10.17     48.51 o 
  13   4   1        3.94       44.85     72.75 o 
  14   4   1        1.71       12.88     85.68 o 
 -12   5   1        4.84       59.96    178.46 o 
 -11   5   1        0.16       12.06    162.14 o 
 -10   5   1       36.84      333.86    188.04 o 
  -9   5   1        6.18      -22.01     83.94 o 
  -8   5   1       77.39       50.58     82.82 o 
  -7   5   1       16.85       13.83     80.77 o 
  -6   5   1        1.01       26.42     97.39 o 
  -5   5   1       41.89       11.68     72.16 o 
  -4   5   1       14.64       10.80     55.74 o 
  -3   5   1      153.32      210.71    104.61 o 
  -2   5   1        4.77       -9.35     51.77 o 
  -1   5   1        0.08      -43.49     50.57 o 
   0   5   1       20.83      -61.71     61.71 o 
   1   5   1        5.90       37.22     54.19 o 
   2   5   1      188.36      142.88     65.33 o 
   3   5   1      133.07      171.83     59.80 o 
   4   5   1      106.27       40.82     56.75 o 
   5   5   1        0.81      -11.20     55.82 o 
   6   5   1       90.17       49.34     74.73 o 
   7   5   1       65.28      -37.17     72.69 o 
   8   5   1       12.05      -36.67     76.63 o 
   9   5   1       75.51      -56.41    144.05 o 
  10   5   1        4.88      209.33    166.75 o 
  11   5   1       93.14     -122.40    158.24 o 
  12   5   1        8.36     -164.98    164.98 o 
  -8   6   1        7.49      -47.54    148.66 o 
  -7   6   1       58.09      -98.51     98.51 o 
  -6   6   1        2.67       48.26     99.32 o 
  -5   6   1       10.22      -19.65     93.06 o 
  -4   6   1        1.57      -73.68    142.09 o 
  -3   6   1        0.02      -79.52     79.52 o 
  -2   6   1        7.83      -26.74     82.14 o 
  -1   6   1       25.07      -62.44    108.21 o 
   0   6   1        4.13      118.86    123.82 o 
   1   6   1        7.28       39.38    116.02 o 
   2   6   1       48.05       53.14     88.26 o 
   3   6   1       26.19       68.68     88.20 o 
   4   6   1       33.24       85.57     90.30 o 
   5   6   1       35.74      -83.68     83.68 o 
   6   6   1        5.60      -30.84    167.82 o 
   7   6   1       15.85     -147.59    147.59 o 
   8   6   1        2.16       16.68    158.59 o 
 -17   0   2        4.76       15.53    115.13 o 
 -16   0   2       58.62      171.91     92.53 o 
 -15   0   2      249.98      267.39    130.56 o 
 -14   0   2        8.64       45.23     85.86 o 
 -13   0   2     1092.19      964.97    121.98 o 
 -12   0   2      131.49      158.13     73.66 o 
 -11   0   2      238.27      406.47     82.06 o 
 -10   0   2       40.77        6.46     89.94 o 
  -9   0   2      235.61      198.18     44.57 o 
  -8   0   2      179.76      209.52     41.14 o 
  -7   0   2     2249.34     2182.32     85.79 o 
  -6   0   2     2632.64     2673.65     88.77 o 
  -5   0   2     2538.04     2565.39     68.80 o 
  -4   0   2    20695.31    20286.67    286.54 o 
  -3   0   2     1936.58     1987.64     42.70 o 
  -2   0   2     8772.80     8368.22    121.74 o 
  -1   0   2     3968.14     3999.16     61.00 o 
   0   0   2       17.23        4.29      7.30 o 
   1   0   2     7351.91     7924.85    153.70 o 
   2   0   2     1821.09     1951.05     63.72 o 
   3   0   2    13885.79    14001.73    332.15 o 
   4   0   2    14683.22    15521.57    372.17 o 
   5   0   2     2246.40     2253.99    119.92 o 
   6   0   2     2158.77     1798.44    114.60 o 
   7   0   2     1200.64     1262.70    106.44 o 
   8   0   2      294.07      262.90     65.99 o 
   9   0   2       63.56       77.43     54.46 o 
  10   0   2      393.55      335.41     72.46 o 
  11   0   2      398.04      431.67     83.74 o 
  12   0   2     1891.35     2260.43    249.06 o 
  13   0   2      126.95      118.28     75.43 o 
  14   0   2      121.20      213.53    159.48 o 
  15   0   2      201.51      230.91     95.71 o 
  16   0   2       34.39      210.75     95.00 o 
  17   0   2        5.00       14.76     94.34 o 
 -17   1   2       55.36      -26.47     66.84 o 
 -16   1   2       20.72       18.74     59.70 o 
 -15   1   2       35.16      -41.64     56.29 o 
 -14   1   2       13.08      -12.41     54.04 o 
 -13   1   2       33.10       -6.36     49.42 o 
 -12   1   2       49.89      -13.41     44.50 o 
 -11   1   2     1455.00     1396.13     86.48 o 
 -10   1   2       59.41       37.72     37.81 o 
  -9   1   2     2591.41     2589.78     89.73 o 
  -8   1   2     2116.89     2069.33     50.07 o 
  -7   1   2     1475.18     1466.44     34.71 o 
  -6   1   2     1912.00     1908.67     45.15 o 
  -5   1   2       12.73       13.70     11.09 o 
  -4   1   2     3138.14     3052.04     47.75 o 
  -3   1   2    33102.07    32778.10    325.36 o 
  -2   1   2    24255.57    22588.80    235.28 o 
  -1   1   2      287.61      257.50      9.59 o 
   0   1   2    14413.27    13816.06    140.06 o 
   1   1   2     5175.12     5017.64     62.88 o 
   2   1   2     9262.41     9227.56    114.92 o 
   3   1   2      742.07      764.29     38.70 o 
   4   1   2       13.73       11.57     19.81 o 
   5   1   2       45.31       58.44     15.84 o 
   6   1   2    11863.18    12596.60    173.60 o 
   7   1   2     1215.08     1318.84     79.51 o 
   8   1   2     1797.71     1834.36     63.63 o 
   9   1   2      436.06      448.68     54.21 o 
  10   1   2      956.06      964.56     76.18 o 
  11   1   2      164.49      125.13     47.49 o 
  12   1   2       32.67       88.81     96.98 o 
  13   1   2       48.06       27.63     50.37 o 
  14   1   2      108.00      139.60     68.21 o 
  15   1   2        1.73      -23.81     92.27 o 
  16   1   2      173.92       57.16     74.47 o 
  17   1   2       79.84      182.61     88.95 o 
 -17   2   2        8.96      -11.26     81.63 o 
 -16   2   2        6.77       29.19     65.21 o 
 -15   2   2       16.23      -62.17     62.17 o 
 -14   2   2       11.94      -72.77     73.28 o 
 -13   2   2       86.63       53.63     54.94 o 
 -12   2   2       12.33      135.50     52.89 o 
 -11   2   2      199.53      181.93     36.09 o 
 -10   2   2      308.55      281.08     49.75 o 
  -9   2   2       14.74       16.60     18.78 o 
  -8   2   2      751.45      769.31     32.71 o 
  -7   2   2      247.01      256.29     21.23 o 
  -6   2   2     1486.10     1460.38     38.42 o 
  -5   2   2     2110.10     2157.30     46.53 o 
  -4   2   2      792.92      761.99     39.93 o 
  -3   2   2      216.10      220.94     13.44 o 
  -2   2   2     3428.96     3259.04     61.72 o 
  -1   2   2      461.91      478.69     18.03 o 
   0   2   2     1467.39     1409.82     29.72 o 
   1   2   2       71.34       98.57     14.86 o 
   2   2   2     1752.45     1588.05     42.19 o 
   3   2   2      659.64      696.78     23.15 o 
   4   2   2     4661.34     4601.84     85.94 o 
   5   2   2      132.08      142.35     26.88 o 
   6   2   2     2067.16     2250.00     54.78 o 
   7   2   2      506.98      489.15     30.48 o 
   8   2   2      245.51      234.95     26.90 o 
   9   2   2        1.98       35.56     22.88 o 
  10   2   2      959.04     1082.12     82.37 o 
  11   2   2      105.64       60.45     87.34 o 
  12   2   2       79.54       75.71     52.45 o 
  13   2   2       10.52      -44.12     67.35 o 
  14   2   2       24.96      127.48     61.62 o 
  15   2   2        7.10       85.61     63.53 o 
  16   2   2      174.56        4.78    110.15 o 
 -16   3   2        4.03      -56.97     78.56 o 
 -15   3   2       20.76      -91.20    174.53 o 
 -14   3   2       30.79       97.07     78.58 o 
 -13   3   2       39.87      -41.67     67.58 o 
 -12   3   2      138.52      198.65    132.16 o 
 -11   3   2        5.23      -43.28     43.28 o 
 -10   3   2     1211.95     1327.18     65.79 o 
  -9   3   2        0.73        0.22     29.01 o 
  -8   3   2      298.69      162.31     47.54 o 
  -7   3   2       41.89       35.90     19.36 o 
  -6   3   2      228.54      247.23     21.66 o 
  -5   3   2       19.29       15.48     15.31 o 
  -4   3   2      938.34      823.76     42.76 o 
  -3   3   2        9.47       45.22     17.56 o 
  -2   3   2      280.05      240.00     25.60 o 
  -1   3   2     1788.40     1829.57     58.98 o 
   0   3   2      280.48      274.90     40.69 o 
   1   3   2      297.90      300.09     53.62 o 
   2   3   2        1.12        9.13     20.10 o 
   3   3   2     1023.77      989.36     48.67 o 
   4   3   2       35.00       21.16     25.76 o 
   5   3   2        9.02      -12.68     12.68 o 
   6   3   2      152.81      137.64     19.26 o 
   7   3   2      174.62      163.92     21.74 o 
   8   3   2        1.08      -22.84     29.10 o 
   9   3   2      644.53      595.33     65.86 o 
  10   3   2       51.84       42.05     37.08 o 
  11   3   2       33.91       40.58     60.85 o 
  12   3   2      266.36      303.67     79.61 o 
  13   3   2        1.68       35.52     68.65 o 
  14   3   2       72.73       -0.24     93.66 o 
  15   3   2        1.40      -35.76     77.93 o 
 -14   4   2       93.87       97.33     84.65 o 
 -13   4   2        4.50      -43.70     69.81 o 
 -12   4   2       57.87      152.28     73.80 o 
 -11   4   2       40.48       59.28     78.27 o 
 -10   4   2        0.93      -49.77     49.77 o 
  -9   4   2        0.73       16.31     41.47 o 
  -8   4   2      315.26      285.78    122.23 o 
  -7   4   2       11.15       29.61     67.23 o 
  -6   4   2       82.12      134.32     67.53 o 
  -5   4   2     1174.30     1336.37    121.73 o 
  -4   4   2      612.48      458.61    200.81 o 
  -3   4   2      954.60      931.80     79.55 o 
  -2   4   2       82.11       28.75     29.66 o 
  -1   4   2      469.09      510.70     63.70 o 
   0   4   2      242.17      200.48     51.04 o 
   1   4   2       71.92       59.92     43.85 o 
   2   4   2      138.62      144.95     29.60 o 
   3   4   2     1078.71     1097.50    115.10 o 
   4   4   2      412.72      416.78     76.80 o 
   5   4   2     1111.20     1134.21    105.93 o 
   6   4   2       63.51       10.65     56.08 o 
   7   4   2       14.24      -11.17     58.00 o 
   8   4   2      150.94      114.39     38.47 o 
   9   4   2       78.10       74.52     50.39 o 
  10   4   2       17.19        0.99     54.44 o 
  11   4   2      300.23      300.94     93.34 o 
  12   4   2       17.03       46.42     49.31 o 
  13   4   2       20.37       -3.24     52.96 o 
  14   4   2       68.78      133.86     61.30 o 
 -12   5   2       27.10       18.45    166.04 o 
 -11   5   2       23.25     -117.08    153.62 o 
 -10   5   2      173.57      243.11    156.29 o 
  -9   5   2       75.06       86.05     90.62 o 
  -8   5   2      154.61      287.17     95.56 o 
  -7   5   2      169.99      117.64    150.96 o 
  -6   5   2       82.68        1.43     75.67 o 
  -5   5   2       79.24      175.92     80.81 o 
  -4   5   2      240.01      272.10    112.11 o 
  -3   5   2       79.20      -10.38     78.76 o 
  -2   5   2      591.42      750.93    142.63 o 
  -1   5   2      408.17      561.80    113.53 o 
   0   5   2      221.76      166.19     77.35 o 
   1   5   2      850.53     1126.26    120.86 o 
   2   5   2       46.37       -4.75     64.94 o 
   3   5   2      613.41      674.62    100.87 o 
   4   5   2       34.95      118.12     73.64 o 
   5   5   2      403.42      358.85     86.87 o 
   6   5   2       21.39       82.50    129.50 o 
   7   5   2      465.80      636.06    148.83 o 
   8   5   2       48.26      -49.07     83.73 o 
   9   5   2      356.41      384.33    102.37 o 
  10   5   2       51.78      155.40    164.62 o 
  11   5   2        5.72        3.55    167.82 o 
  12   5   2       51.44       57.12    188.04 o 
  -8   6   2        4.57     -150.96    150.96 o 
  -7   6   2       17.53      -78.69     96.13 o 
  -6   6   2       55.08      149.47    103.82 o 
  -5   6   2       24.90       68.97    162.49 o 
  -4   6   2       33.32        6.08    118.68 o 
  -3   6   2       68.37       65.28     91.62 o 
  -2   6   2       11.53       64.17     91.27 o 
  -1   6   2        0.22      -25.19    109.63 o 
   0   6   2       26.21      -21.29    109.28 o 
   1   6   2       23.01       36.54    109.63 o 
   2   6   2        8.41      -39.38    102.89 o 
   3   6   2      151.93      298.83    101.60 o 
   4   6   2        1.54       16.52     88.86 o 
   5   6   2      109.16      -63.39     86.32 o 
   6   6   2        2.24      -36.84     85.25 o 
   7   6   2       17.45      -16.14     91.72 o 
   8   6   2       19.44     -105.02    105.02 o 
 -17   1   3        3.60       62.08     68.49 o 
 -16   1   3       66.05       69.33     63.06 o 
 -15   1   3       22.99       41.37    116.55 o 
 -14   1   3        7.63        8.78     52.95 o 
 -13   1   3        0.32      -46.79     46.79 o 
 -12   1   3        1.42       -5.02     37.03 o 
 -11   1   3       25.66       -6.12     35.68 o 
 -10   1   3        2.15       -1.07     36.94 o 
  -9   1   3      779.63      801.89     32.15 o 
  -8   1   3      508.83      507.78     28.08 o 
  -7   1   3     2070.86     2029.92     51.73 o 
  -6   1   3      145.97      142.48     21.45 o 
  -5   1   3     1327.25     1314.76     37.23 o 
  -4   1   3       12.45       -4.71     11.78 o 
  -3   1   3      154.33      146.32     13.43 o 
  -2   1   3     6104.68     6067.22     71.47 o 
  -1   1   3      464.45      436.04     14.94 o 
   0   1   3    12085.33    11894.23    135.36 o 
   1   1   3     2525.57     2471.59     33.09 o 
   2   1   3     2870.80     2914.73     46.40 o 
   3   1   3      802.51      868.13     32.49 o 
   4   1   3     4722.69     5247.06    110.13 o 
   5   1   3      122.84      115.43     23.48 o 
   6   1   3     1002.07     1203.27     67.57 o 
   7   1   3       58.58      121.01     24.93 o 
   8   1   3      786.27      863.41     37.26 o 
   9   1   3     1051.45     1093.16     73.42 o 
  10   1   3      305.22      259.53     57.91 o 
  11   1   3      185.81      238.12     64.66 o 
  12   1   3      324.05      355.10     99.61 o 
  13   1   3      143.86      181.69     62.05 o 
  14   1   3       37.99       11.65     59.30 o 
  15   1   3        6.05       56.69     57.54 o 
  16   1   3       16.40      -13.00     61.35 o 
  17   1   3        0.16      -61.71     61.71 o 
 -17   2   3        1.17        3.72    138.90 o 
 -16   2   3        6.01        1.35     65.90 o 
 -15   2   3       31.15       72.97     61.90 o 
 -14   2   3       88.25       46.00     56.29 o 
 -13   2   3      389.80      235.96     62.39 o 
 -12   2   3       81.05        8.49     39.88 o 
 -11   2   3       55.30       95.16     34.05 o 
 -10   2   3      718.96      797.87     49.52 o 
  -9   2   3       59.48       70.89     20.30 o 
  -8   2   3      457.17      478.40     27.66 o 
  -7   2   3        3.73       -1.49     15.54 o 
  -6   2   3     4389.09     4522.80     73.54 o 
  -5   2   3     2416.93     2438.14     44.46 o 
  -4   2   3     1339.76     1357.15     35.90 o 
  -3   2   3     2128.75     1980.53     34.69 o 
  -2   2   3     2947.39     2666.67     39.11 o 
  -1   2   3     3594.99     3455.04     65.11 o 
   0   2   3      937.36      912.54     33.28 o 
   1   2   3      631.27      664.12     30.62 o 
   2   2   3      298.88      285.30     13.66 o 
   3   2   3     5102.14     5334.18     75.37 o 
   4   2   3      786.83      766.55     44.98 o 
   5   2   3     2753.78     2625.36     52.86 o 
   6   2   3     5311.67     5372.01     97.40 o 
   7   2   3     1764.32     1822.62     53.46 o 
   8   2   3      775.43      754.88     53.69 o 
   9   2   3      112.37      106.29     25.17 o 
  10   2   3        6.61       33.11     40.59 o 
  11   2   3        0.89      -19.85     30.45 o 
  12   2   3       91.50      186.02     57.38 o 
  13   2   3      456.09      527.09     75.57 o 
  14   2   3      442.21      443.97     76.45 o 
  15   2   3      166.26      109.83     69.04 o 
  16   2   3       29.17       -7.92     80.47 o 
 -15   3   3       66.82       -3.90     81.45 o 
 -14   3   3      120.11       77.05    139.31 o 
 -13   3   3      103.67       12.37     74.38 o 
 -12   3   3       94.51       56.02     68.03 o 
 -11   3   3       19.85      -43.37     43.37 o 
 -10   3   3       36.68       16.68     33.28 o 
  -9   3   3       37.84       -3.95     29.35 o 
  -8   3   3     3465.69     3437.77     91.04 o 
  -7   3   3     1768.52     1862.08     51.15 o 
  -6   3   3     2130.52     2340.47     52.20 o 
  -5   3   3     1217.40     1259.04     34.82 o 
  -4   3   3      877.62      790.62     52.25 o 
  -3   3   3      232.89      221.01     24.84 o 
  -2   3   3      293.44      253.00     23.58 o 
  -1   3   3      389.57      373.20     43.79 o 
   0   3   3     1392.96     1323.73     41.06 o 
   1   3   3     8098.75     8198.27    136.07 o 
   2   3   3     3360.85     3133.33     83.85 o 
   3   3   3     2170.33     2113.40     78.71 o 
   4   3   3      309.04      291.61     25.63 o 
   5   3   3      150.02      147.49     17.01 o 
   6   3   3       17.62       28.46     17.03 o 
   7   3   3      510.22      435.82     41.92 o 
   8   3   3     1086.86     1167.66     53.86 o 
   9   3   3      209.94      330.35     49.43 o 
  10   3   3      110.12      212.06     47.96 o 
  11   3   3      343.20      299.40     76.13 o 
  12   3   3      157.67      116.05     70.51 o 
  13   3   3        5.00       57.73     68.29 o 
  14   3   3        0.01      -59.77     68.16 o 
  15   3   3       16.66      -29.56     78.47 o 
 -14   4   3        0.77       -4.50     82.90 o 
 -13   4   3        6.73       86.79     91.54 o 
 -12   4   3       13.79        1.96    134.11 o 
 -11   4   3       52.31       72.88     87.69 o 
 -10   4   3      236.36      268.77    106.49 o 
  -9   4   3      117.92      134.17     75.19 o 
  -8   4   3       92.42      101.85     36.98 o 
  -7   4   3       27.80       17.99     64.17 o 
  -6   4   3      103.51       57.55     62.09 o 
  -5   4   3      234.98       97.66     65.59 o 
  -4   4   3       54.48      132.48     64.25 o 
  -3   4   3      229.40      161.97     63.57 o 
  -2   4   3      433.30      554.48     83.11 o 
  -1   4   3      274.87      291.17     26.30 o 
   0   4   3       61.19       66.01     30.18 o 
   1   4   3        1.02      -10.57     26.38 o 
   2   4   3       26.11      -25.16     49.08 o 
   3   4   3      632.32      651.42    111.23 o 
   4   4   3      399.70      444.50     77.14 o 
   5   4   3      101.32      189.64     63.41 o 
   6   4   3      326.82      474.88     83.22 o 
   7   4   3      101.91       46.42     60.33 o 
   8   4   3        0.57       21.01     26.98 o 
   9   4   3       15.18       29.24     31.96 o 
  10   4   3        7.72       -1.36     35.39 o 
  11   4   3      123.89      116.57     49.15 o 
  12   4   3       81.11       85.72     61.16 o 
  13   4   3       77.60       84.85     60.70 o 
  14   4   3       38.01      106.39     61.03 o 
 -12   5   3       75.83     -165.33    165.33 o 
 -11   5   3        5.00      -91.35     91.35 o 
 -10   5   3       90.03       -2.28     90.82 o 
  -9   5   3       20.77       61.92    119.92 o 
  -8   5   3        9.59      -45.25     75.96 o 
  -7   5   3        0.08      -72.26     72.26 o 
  -6   5   3       14.24       52.49     73.94 o 
  -5   5   3       83.19        6.71     69.85 o 
  -4   5   3       19.19       80.35     70.87 o 
  -3   5   3       32.88      -11.96     68.55 o 
  -2   5   3        4.25       -7.52     67.89 o 
  -1   5   3       36.71       61.77    109.63 o 
   0   5   3        9.35       37.37     65.21 o 
   1   5   3        9.92      123.11     93.31 o 
   2   5   3        7.88      -37.69     61.70 o 
   3   5   3        9.17      106.67     69.94 o 
   4   5   3       55.78      -24.22     63.83 o 
   5   5   3      210.55      263.23     81.83 o 
   6   5   3       45.63       54.11     71.15 o 
   7   5   3       25.66       99.60     79.42 o 
   8   5   3        0.42       69.13     75.85 o 
   9   5   3       16.15      -73.62     73.62 o 
  10   5   3        4.76      -55.43     83.27 o 
  11   5   3        6.25      -62.09    145.11 o 
  12   5   3        1.02      -57.48    174.56 o 
  -8   6   3        7.36      -96.52     96.52 o 
  -7   6   3       19.80      -88.79     88.79 o 
  -6   6   3       13.79       38.20    171.19 o 
  -5   6   3       64.77       94.28     99.16 o 
  -4   6   3       12.82      138.78     96.55 o 
  -3   6   3       36.15      -76.54     76.54 o 
  -2   6   3       39.34      125.73     90.57 o 
  -1   6   3       43.87       54.10     85.66 o 
   0   6   3       31.39       71.67    115.66 o 
   1   6   3       40.14       91.18    118.50 o 
   2   6   3       53.20       26.25    107.50 o 
   3   6   3        1.03       11.68     98.45 o 
   4   6   3       13.96       65.72    141.56 o 
   5   6   3        8.23      -38.67    100.76 o 
   6   6   3       49.81      113.18    115.66 o 
   7   6   3       26.43       83.73    119.92 o 
   8   6   3       14.73      -35.12    116.73 o 
 -17   0   4        5.64        0.42     96.97 o 
 -16   0   4        9.00      -21.08     82.36 o 
 -15   0   4      105.55      152.29     94.23 o 
 -14   0   4       47.45      119.34     85.08 o 
 -13   0   4       16.54       34.25     69.02 o 
 -12   0   4      189.20      169.14     54.06 o 
 -11   0   4      928.96     1021.79     83.47 o 
 -10   0   4     1107.64     1125.64     87.08 o 
  -9   0   4     2579.20     2357.84    100.93 o 
  -8   0   4     1587.30     1584.48     83.60 o 
  -7   0   4     2705.71     2501.40     93.62 o 
  -6   0   4      805.55      770.90     53.26 o 
  -5   0   4     1435.78     1465.53     65.00 o 
  -4   0   4       43.65       90.87     16.60 o 
  -3   0   4    12095.41    11846.46    175.24 o 
  -2   0   4    10042.81     9945.96    146.68 o 
  -1   0   4    30631.55    30284.41    410.63 o 
   0   0   4     8905.02     9035.74    131.08 o 
   1   0   4     6855.68     7087.39    115.32 o 
   2   0   4    13039.16    13535.62    323.75 o 
   3   0   4       55.74       65.55     60.14 o 
   4   0   4      421.26      411.37     42.39 o 
   5   0   4     3003.58     2909.29    150.08 o 
   6   0   4     3825.67     3718.21    181.65 o 
   7   0   4     3861.37     4037.17    198.68 o 
   8   0   4     6535.96     6309.61    278.16 o 
   9   0   4      609.25      630.46     98.28 o 
  10   0   4     2453.37     2343.95    143.86 o 
  11   0   4      189.10      134.37     71.13 o 
  12   0   4        8.67      -46.47     63.54 o 
  13   0   4       18.93       68.85     72.83 o 
  14   0   4      441.48      518.58    106.00 o 
  15   0   4       24.56      -28.21     82.58 o 
  16   0   4      180.28       73.94    107.68 o 
  17   0   4       58.84      244.80    149.37 o 
 -17   1   4        2.37      -38.93     84.65 o 
 -16   1   4       44.40      168.66     69.40 o 
 -15   1   4        1.59       45.56     78.66 o 
 -14   1   4        3.81        3.08     58.77 o 
 -13   1   4      389.79      452.64     57.78 o 
 -12   1   4        3.29       29.29     39.30 o 
 -11   1   4      922.36     1010.43     47.86 o 
 -10   1   4      124.26      151.67     26.50 o 
  -9   1   4        7.04       23.94     19.53 o 
  -8   1   4       99.84       70.52     21.66 o 
  -7   1   4     2907.53     2860.83     79.97 o 
  -6   1   4       58.49       66.33     17.70 o 
  -5   1   4     3507.42     3378.83     59.60 o 
  -4   1   4     2478.71     2321.94     45.07 o 
  -3   1   4     1619.79     1520.35     36.97 o 
  -2   1   4    13816.63    13585.39    167.91 o 
  -1   1   4       31.89       47.46      8.55 o 
   0   1   4      163.85      194.75     11.93 o 
   1   1   4     3820.97     3705.64     52.09 o 
   2   1   4     6610.89     6693.02    104.62 o 
   3   1   4     7047.11     7128.22    121.53 o 
   4   1   4     6399.56     6674.84    119.03 o 
   5   1   4      193.12      165.24     27.38 o 
   6   1   4     3054.35     3070.27     85.37 o 
   7   1   4        5.25       -7.04     22.93 o 
   8   1   4        0.79      -11.89     30.16 o 
   9   1   4      723.43      843.83     40.41 o 
  10   1   4     1104.65     1127.95     74.00 o 
  11   1   4      263.32      268.22     57.07 o 
  12   1   4     1592.59     1569.74    105.71 o 
  13   1   4       15.49      170.00    159.32 o 
  14   1   4        6.52        5.17     68.82 o 
  15   1   4        8.25      -20.23     57.98 o 
  16   1   4       42.40       24.44     63.64 o 
  17   1   4        6.11       75.40     72.72 o 
 -16   2   4       21.61      -30.40     63.78 o 
 -15   2   4       51.61       35.05     60.63 o 
 -14   2   4       43.54       56.39     56.37 o 
 -13   2   4      137.68      155.80     51.36 o 
 -12   2   4      168.47      195.43     47.27 o 
 -11   2   4     1089.49     1060.68     56.97 o 
 -10   2   4        0.57       80.25     96.40 o 
  -9   2   4      793.31      817.42     40.52 o 
  -8   2   4        5.55       -4.55     18.40 o 
  -7   2   4     1535.39     1689.25     57.83 o 
  -6   2   4        3.28      -14.41     14.41 o 
  -5   2   4     4505.75     4313.59     77.27 o 
  -4   2   4     2589.57     2625.47     54.71 o 
  -3   2   4      279.83      281.67     18.57 o 
  -2   2   4     1937.54     2047.92     38.20 o 
  -1   2   4     1334.48     1271.24     26.54 o 
   0   2   4      367.44      327.46     14.96 o 
   1   2   4      922.17      919.81     23.62 o 
   2   2   4     3079.80     3133.52     63.28 o 
   3   2   4     3145.08     3305.23     62.17 o 
   4   2   4      330.13      397.75     34.98 o 
   5   2   4      193.20      219.43     26.81 o 
   6   2   4      144.84      172.13     29.38 o 
   7   2   4        6.41       -5.01     20.31 o 
   8   2   4     1650.60     1864.28     59.78 o 
   9   2   4      145.35      154.27     33.68 o 
  10   2   4      119.19       80.23     32.83 o 
  11   2   4       10.61       -6.40     44.78 o 
  12   2   4        0.79       -7.03     95.82 o 
  13   2   4        6.93      -39.39     50.39 o 
  14   2   4      302.24      370.96     75.86 o 
  15   2   4      126.18      144.76     78.19 o 
  16   2   4       25.89       77.74     88.77 o 
 -15   3   4        6.46      -50.97     79.72 o 
 -14   3   4       30.60      -31.88     73.79 o 
 -13   3   4        9.92      -69.84     69.84 o 
 -12   3   4       18.91       66.14     73.48 o 
 -11   3   4       12.05      157.35     81.49 o 
 -10   3   4       17.79       47.77     48.70 o 
  -9   3   4       24.53      -29.17     29.17 o 
  -8   3   4      207.64      185.29     34.14 o 
  -7   3   4      108.21       80.00     18.25 o 
  -6   3   4      924.47      869.31     44.64 o 
  -5   3   4       56.19       62.73     16.43 o 
  -4   3   4      228.80      215.04     26.11 o 
  -3   3   4      102.48       96.91     31.49 o 
  -2   3   4      177.36      189.69     22.99 o 
  -1   3   4      355.33      391.12     27.05 o 
   0   3   4      516.89      454.29     35.78 o 
   1   3   4       35.58       18.84     17.45 o 
   2   3   4      831.64      829.42     46.29 o 
   3   3   4       79.53       95.09     26.79 o 
   4   3   4       15.40       25.51     14.23 o 
   5   3   4     1485.08     1480.77     39.17 o 
   6   3   4      150.73      139.56     20.52 o 
   7   3   4      419.40      416.29     48.68 o 
   8   3   4      188.50      210.74     32.97 o 
   9   3   4        0.21       16.15     29.97 o 
  10   3   4        9.70       12.29     52.69 o 
  11   3   4      145.80       71.81     50.65 o 
  12   3   4       24.42      -57.64     57.64 o 
  13   3   4      156.85      255.95     80.89 o 
  14   3   4       20.29      111.75     77.96 o 
  15   3   4        1.32       90.07     82.31 o 
 -14   4   4        1.52       29.85    112.65 o 
 -13   4   4       64.43      116.80     87.46 o 
 -12   4   4       83.17       69.80     73.23 o 
 -11   4   4      144.35      144.60     57.29 o 
 -10   4   4      213.59      245.02     62.10 o 
  -9   4   4      144.30       83.21     44.05 o 
  -8   4   4      216.46      183.07     78.60 o 
  -7   4   4        1.93       22.10     64.00 o 
  -6   4   4       16.22       69.82     63.77 o 
  -5   4   4       12.09       77.93     63.98 o 
  -4   4   4      821.72      822.96    248.53 o 
  -3   4   4       65.79       82.38     75.04 o 
  -2   4   4     1346.94     1396.29    121.50 o 
  -1   4   4      480.58      544.77    133.40 o 
   0   4   4      854.72      914.72    100.35 o 
   1   4   4      656.21      641.72     69.42 o 
   2   4   4        4.09      -25.57     46.21 o 
   3   4   4      357.89      413.32     72.46 o 
   4   4   4      148.66      104.19     58.29 o 
   5   4   4       69.42       92.14     59.84 o 
   6   4   4       73.46       83.69     59.51 o 
   7   4   4      505.18      563.53     91.87 o 
   8   4   4       79.27       73.10     36.61 o 
   9   4   4      613.87      672.60     65.34 o 
  10   4   4       80.37       36.30     37.29 o 
  11   4   4       84.59       65.79     48.31 o 
  12   4   4       42.37      -47.37     73.05 o 
  13   4   4        2.21      -52.17     52.17 o 
  14   4   4        0.99       79.69     60.74 o 
 -12   5   4       81.04      -95.08    177.75 o 
 -11   5   4        1.98      -90.78     90.78 o 
 -10   5   4       17.48     -111.94    111.94 o 
  -9   5   4        0.49       92.96    139.26 o 
  -8   5   4      130.63      147.11     85.02 o 
  -7   5   4        9.20      -39.54     73.21 o 
  -6   5   4      317.09      522.60    187.33 o 
  -5   5   4       85.34       30.83     72.63 o 
  -4   5   4      252.49      331.63     93.53 o 
  -3   5   4      111.31      106.37     75.30 o 
  -2   5   4        0.76       -3.37     66.07 o 
  -1   5   4      124.02       71.76    101.65 o 
   0   5   4      285.65      554.57     98.99 o 
   1   5   4       15.76      138.37     89.76 o 
   2   5   4      170.37      179.05     69.06 o 
   3   5   4      344.91      399.25     86.59 o 
   4   5   4       31.42       55.60     66.09 o 
   5   5   4      296.68      271.69     82.49 o 
   6   5   4        4.68       97.56     69.68 o 
   7   5   4       74.81      -15.49     71.00 o 
   8   5   4        6.07      -11.20     70.38 o 
   9   5   4       30.95      -32.93     73.49 o 
  10   5   4        1.13       57.97     87.91 o 
  -8   6   4       62.94      260.16    114.00 o 
  -7   6   4        4.18       35.77     99.83 o 
  -6   6   4        7.31       -8.10     94.31 o 
  -5   6   4        8.20      117.73    106.97 o 
  -4   6   4        7.68        9.95     88.21 o 
  -3   6   4        0.87       19.02     86.73 o 
  -2   6   4      142.20      191.32     97.01 o 
  -1   6   4       12.17      -45.28     78.66 o 
   0   6   4      138.61       35.83    102.53 o 
   1   6   4      294.85      571.57    152.92 o 
   2   6   4       80.95       76.28    107.50 o 
   3   6   4       25.12      159.66    118.50 o 
   4   6   4       28.12      198.68    119.56 o 
   5   6   4       12.47      119.21    108.57 o 
   6   6   4       48.01      177.40    112.11 o 
   7   6   4       98.52      105.37    117.08 o 
   8   6   4        2.52        1.42    118.15 o 
 -17   1   5        1.44       54.03     70.36 o 
 -16   1   5       16.66        7.32     61.74 o 
 -15   1   5       18.07      -55.14     55.14 o 
 -14   1   5       52.63       32.65     45.91 o 
 -13   1   5      217.81      313.33     52.75 o 
 -12   1   5       88.26       33.58     37.90 o 
 -11   1   5      267.65      313.13     48.47 o 
 -10   1   5      127.25      153.39     27.74 o 
  -9   1   5       62.23       37.11     26.98 o 
  -8   1   5        2.72      -12.94     22.28 o 
  -7   1   5      281.85      292.75     29.89 o 
  -6   1   5      185.76      185.82     22.02 o 
  -5   1   5     1090.21     1082.42     35.02 o 
  -4   1   5     4410.85     4318.83     69.00 o 
  -3   1   5     2110.51     2065.89     41.47 o 
  -2   1   5     4326.17     4209.65     60.97 o 
  -1   1   5      312.52      314.96     15.96 o 
   0   1   5       83.88       81.49     12.50 o 
   1   1   5      118.60      109.72     14.78 o 
   2   1   5      111.10      104.70     15.41 o 
   3   1   5     6422.57     6724.58    117.98 o 
   4   1   5     4433.46     4476.14     89.50 o 
   5   1   5      630.74      671.60     37.98 o 
   6   1   5     1398.21     1417.57     82.19 o 
   7   1   5      869.59      906.88     76.52 o 
   8   1   5      203.13      179.00     43.97 o 
   9   1   5       22.62        3.63     31.44 o 
  10   1   5       12.39       11.22     43.11 o 
  11   1   5      190.58      303.56     80.15 o 
  12   1   5      479.36      692.84     88.71 o 
  13   1   5       57.05       73.62     56.13 o 
  14   1   5        2.75       69.63     61.28 o 
  15   1   5       31.43      -68.92    152.94 o 
  16   1   5       13.14      115.58     73.30 o 
  17   1   5       18.53       84.77     87.36 o 
 -16   2   5       21.96      -29.61     65.02 o 
 -15   2   5       56.40      145.90     66.39 o 
 -14   2   5       93.93      138.43     53.37 o 
 -13   2   5       71.15       49.33     46.02 o 
 -12   2   5      282.44      295.12     50.32 o 
 -11   2   5      156.77      150.79     35.32 o 
 -10   2   5     1327.41     1236.69     59.82 o 
  -9   2   5      505.03      505.29     36.59 o 
  -8   2   5      957.81      988.91     42.89 o 
  -7   2   5     1743.74     1698.40     66.05 o 
  -6   2   5     1791.34     1826.54     52.33 o 
  -5   2   5     3856.61     3972.15     76.66 o 
  -4   2   5     2125.00     2083.15     47.58 o 
  -3   2   5       37.80       26.91      9.52 o 
  -2   2   5     3344.41     3401.94     65.42 o 
  -1   2   5     6396.45     6401.58     92.83 o 
   0   2   5     2308.93     2196.43     41.48 o 
   1   2   5     5286.70     5119.79     72.73 o 
   2   2   5     4748.31     4615.14     71.44 o 
   3   2   5     2815.40     2926.99     78.72 o 
   4   2   5     3022.96     3125.37     69.90 o 
   5   2   5       34.03       13.57     20.49 o 
   6   2   5      518.95      593.02     34.85 o 
   7   2   5       41.21       49.77     23.71 o 
   8   2   5      695.97      804.07     42.83 o 
   9   2   5     1658.91     1631.82     75.24 o 
  10   2   5      622.84      702.59     59.28 o 
  11   2   5      367.81      216.88     57.15 o 
  12   2   5       90.60      103.85     57.43 o 
  13   2   5       14.09      -11.54     54.43 o 
  14   2   5       27.59      135.20     63.25 o 
  15   2   5        0.55      -12.37     63.08 o 
  16   2   5        8.55       81.04    244.63 o 
 -15   3   5        0.94        1.92     79.25 o 
 -14   3   5       13.21      -27.61    120.57 o 
 -13   3   5       46.71       41.92     71.77 o 
 -12   3   5      227.22      239.33     75.91 o 
 -11   3   5      101.99      110.79     64.37 o 
 -10   3   5      406.40      437.36     52.96 o 
  -9   3   5       34.85       17.76     31.30 o 
  -8   3   5      235.77      156.43     39.31 o 
  -7   3   5      118.84       91.31     21.30 o 
  -6   3   5        2.75      -17.47     17.47 o 
  -5   3   5      707.67      728.81     30.61 o 
  -4   3   5     1345.08     1353.02     36.36 o 
  -3   3   5     1749.96     1732.59     50.97 o 
  -2   3   5      886.86      810.98     39.77 o 
  -1   3   5     1465.98     1449.41     50.78 o 
   0   3   5       10.57       29.76     17.92 o 
   1   3   5       80.95       42.31     18.56 o 
   2   3   5       47.84       55.62     15.29 o 
   3   3   5      436.18      413.41     24.37 o 
   4   3   5     2061.03     2068.31     59.59 o 
   5   3   5     1991.62     2103.19     48.94 o 
   6   3   5      984.54     1051.43     44.45 o 
   7   3   5      920.15      774.07     63.44 o 
   8   3   5      348.29      335.27     57.19 o 
   9   3   5      113.67       85.54     33.06 o 
  10   3   5      112.86      114.47     37.60 o 
  11   3   5      522.60      447.93     64.61 o 
  12   3   5       74.03      129.20     54.34 o 
  13   3   5      233.47      210.36     62.94 o 
  14   3   5      121.36       38.54     91.20 o 
  15   3   5       67.74       71.91     63.88 o 
 -14   4   5       11.84     -143.22    185.03 o 
 -13   4   5       51.33       39.48     81.35 o 
 -12   4   5      133.12      152.65     96.33 o 
 -11   4   5        2.60       18.51     52.07 o 
 -10   4   5        0.76       -2.15     48.29 o 
  -9   4   5       22.19       42.44     45.18 o 
  -8   4   5      119.84      204.24     43.61 o 
  -7   4   5      176.95      119.82    115.13 o 
  -6   4   5      361.43      430.60     86.56 o 
  -5   4   5      242.10      315.65     77.79 o 
  -4   4   5      266.45      200.25    113.53 o 
  -3   4   5       74.17      107.90     61.37 o 
  -2   4   5       25.48      -80.36     80.36 o 
  -1   4   5      174.71       53.92     86.75 o 
   0   4   5      379.18      356.53     75.28 o 
   1   4   5      355.17      365.15     94.02 o 
   2   4   5      237.18      341.40     65.86 o 
   3   4   5      220.82      244.02     64.20 o 
   4   4   5       38.48       -8.08     51.31 o 
   5   4   5       21.60       65.01     55.94 o 
   6   4   5        9.56       12.96     55.23 o 
   7   4   5       32.28       30.44     34.60 o 
   8   4   5       99.80      156.77     34.27 o 
   9   4   5      265.97      276.63     42.88 o 
  10   4   5       33.14       35.59     37.84 o 
  11   4   5       21.31       34.86     65.54 o 
  12   4   5        5.89      -34.80     77.11 o 
  13   4   5        5.29       97.57     76.35 o 
 -11   5   5        0.23       91.25     97.00 o 
 -10   5   5       18.32       68.32     86.92 o 
  -9   5   5        9.56       97.82     87.65 o 
  -8   5   5       49.90      228.36     90.50 o 
  -7   5   5       37.46      -70.38     70.38 o 
  -6   5   5       12.47      -68.27     68.27 o 
  -5   5   5       33.67       85.27    128.43 o 
  -4   5   5       30.53      -67.25     67.25 o 
  -3   5   5        2.98      -35.88    115.48 o 
  -2   5   5       75.97       48.20     71.94 o 
  -1   5   5        2.59       28.08     67.31 o 
   0   5   5        1.64      -63.94    114.07 o 
   1   5   5        7.02       46.83     86.21 o 
   2   5   5        0.09       -0.35     81.25 o 
   3   5   5        8.83       -4.21     61.18 o 
   4   5   5        0.22      -60.60     60.60 o 
   5   5   5        8.63       11.63     72.73 o 
   6   5   5       17.07      -15.43     67.57 o 
   7   5   5        9.21       34.40     70.94 o 
   8   5   5       32.54       25.19     85.86 o 
   9   5   5       75.22      269.29    112.11 o 
  10   5   5       37.86      -75.57     92.60 o 
  -8   6   5        4.92      146.52    108.34 o 
  -7   6   5        0.31       -2.26    136.95 o 
  -6   6   5        0.63       -3.95    169.77 o 
  -5   6   5        2.25        5.94     88.10 o 
  -4   6   5        3.73      -70.96     84.64 o 
  -3   6   5       10.87       30.18    129.85 o 
  -2   6   5       13.17       88.29     89.24 o 
  -1   6   5        0.53      -40.16     81.56 o 
   0   6   5        0.49        8.87    106.08 o 
   1   6   5        4.26       57.48    118.15 o 
   2   6   5       66.92       75.93    107.86 o 
   3   6   5       51.15       67.06    114.24 o 
   4   6   5       21.85       37.25    107.86 o 
   5   6   5        1.49      -94.02     94.02 o 
   6   6   5        6.90       91.54    110.34 o 
   7   6   5       10.20       71.67    108.92 o 
 -17   0   6       75.84       26.17    141.74 o 
 -16   0   6      156.60      182.06    148.48 o 
 -15   0   6        9.80        8.90    161.43 o 
 -14   0   6      200.55      157.53     61.88 o 
 -13   0   6      446.47      477.45     83.18 o 
 -12   0   6       38.51       59.79     49.11 o 
 -11   0   6      591.79      605.06     96.97 o 
 -10   0   6       34.29        2.90     56.96 o 
  -9   0   6       11.04       34.88     38.83 o 
  -8   0   6      228.08      227.13     43.24 o 
  -7   0   6     3770.44     3726.36    119.62 o 
  -6   0   6      963.98     1111.48     65.69 o 
  -5   0   6    13805.60    13579.61    295.92 o 
  -4   0   6     1232.88     1203.53     55.75 o 
  -3   0   6     3179.33     2961.94     78.65 o 
  -2   0   6     4907.05     4904.33    103.23 o 
  -1   0   6     1236.59     1260.25     38.30 o 
   0   0   6     7338.95     7527.49    117.77 o 
   1   0   6    14239.20    13803.38    216.87 o 
   2   0   6       72.83       74.99     20.18 o 
   3   0   6    11331.12    11925.30    303.52 o 
   4   0   6     4703.02     4645.60    171.01 o 
   5   0   6     1074.49     1174.36    107.50 o 
   6   0   6     1805.30     1798.08    127.37 o 
   7   0   6      111.25       53.22     54.64 o 
   8   0   6       68.95      173.85     68.47 o 
   9   0   6     4037.45     4366.42    234.52 o 
  10   0   6      277.91      478.26    100.05 o 
  11   0   6       61.55       -4.61     73.44 o 
  12   0   6      911.41      857.69    116.33 o 
  13   0   6       14.72       -8.20    126.13 o 
  14   0   6      407.53      301.18    185.02 o 
  15   0   6       11.24      153.88     96.16 o 
  16   0   6        0.86      -22.02     91.75 o 
 -17   1   6        2.19      -19.60     78.58 o 
 -16   1   6       13.46      -12.08     61.07 o 
 -15   1   6      232.63      206.07     57.33 o 
 -14   1   6      162.55      142.14     51.58 o 
 -13   1   6      114.77      116.19     40.77 o 
 -12   1   6      118.44       74.67     40.22 o 
 -11   1   6      332.29      296.33     40.49 o 
 -10   1   6      377.72      424.28     41.78 o 
  -9   1   6     1709.57     1769.72     78.73 o 
  -8   1   6       26.82       75.26     25.75 o 
  -7   1   6     1614.16     1649.71     89.49 o 
  -6   1   6      182.72      185.03     40.80 o 
  -5   1   6     1777.22     1931.69     46.88 o 
  -4   1   6     2176.64     2258.92     47.39 o 
  -3   1   6     3807.70     3564.89     59.83 o 
  -2   1   6      718.70      742.05     25.98 o 
  -1   1   6    10618.68    10597.37    129.69 o 
   0   1   6     3787.83     3833.14     61.26 o 
   1   1   6     1232.75     1325.43     35.21 o 
   2   1   6      565.29      629.71     33.00 o 
   3   1   6       37.49       36.80     16.43 o 
   4   1   6     1394.82     1700.78     71.87 o 
   5   1   6     6937.86     7251.95    171.22 o 
   6   1   6     1781.89     1866.23     69.28 o 
   7   1   6     1949.84     2113.87     93.65 o 
   8   1   6     3311.90     3129.84    124.15 o 
   9   1   6      170.99      202.05     50.05 o 
  10   1   6      905.15      898.44    111.36 o 
  11   1   6      138.21      168.48     77.70 o 
  12   1   6      146.54      157.84     60.77 o 
  13   1   6        4.19        7.11     54.07 o 
  14   1   6      680.43      747.18     89.43 o 
  15   1   6       85.73      -77.37    139.44 o 
  16   1   6      122.28      188.25     72.52 o 
 -16   2   6        0.52       97.66     69.49 o 
 -15   2   6        0.03       14.91     51.74 o 
 -14   2   6        3.48        3.05     47.74 o 
 -13   2   6      141.24      167.57     74.59 o 
 -12   2   6       35.03       35.62     41.19 o 
 -11   2   6       92.22      153.42     32.99 o 
 -10   2   6      139.28      145.40     31.26 o 
  -9   2   6      404.92      401.07     44.19 o 
  -8   2   6      136.15      133.20     24.21 o 
  -7   2   6      111.95      132.20     22.39 o 
  -6   2   6       64.04       45.57     19.13 o 
  -5   2   6     1363.72     1327.74     46.09 o 
  -4   2   6     1046.26     1056.03     37.36 o 
  -3   2   6      304.59      250.10     19.41 o 
  -2   2   6       74.65       59.97     12.58 o 
  -1   2   6      262.13      255.99     19.92 o 
   0   2   6      850.73      896.26     34.77 o 
   1   2   6     2297.94     2147.21     79.69 o 
   2   2   6       16.79       30.60     15.46 o 
   3   2   6     1087.52     1095.90     37.53 o 
   4   2   6     1590.38     1674.27     51.43 o 
   5   2   6       11.85       12.05     20.78 o 
   6   2   6      302.75      358.36     32.93 o 
   7   2   6     1261.46     1295.12     62.62 o 
   8   2   6       10.52        6.53     35.80 o 
   9   2   6      428.95      459.62     54.05 o 
  10   2   6      234.41      285.64     61.09 o 
  11   2   6        7.91       -0.84     47.03 o 
  12   2   6      317.94      430.42    141.17 o 
  13   2   6       24.74      -46.69     51.06 o 
  14   2   6        1.82       34.63     62.00 o 
  15   2   6        1.48       93.52     63.96 o 
  16   2   6       77.35       82.21     79.13 o 
 -15   3   6       38.89       18.71     84.37 o 
 -14   3   6        3.00        3.43     87.58 o 
 -13   3   6      105.32       23.43     71.57 o 
 -12   3   6       21.54       28.74     69.41 o 
 -11   3   6       86.37       81.75     57.05 o 
 -10   3   6       25.68        5.52     45.11 o 
  -9   3   6       64.77       74.47     33.78 o 
  -8   3   6      631.72      665.55     47.99 o 
  -7   3   6      169.76      205.49     33.73 o 
  -6   3   6      286.24      260.05     25.40 o 
  -5   3   6      123.64      104.08     18.19 o 
  -4   3   6      443.02      406.60     21.99 o 
  -3   3   6        4.00      -13.23     13.23 o 
  -2   3   6     1879.35     1785.54     52.24 o 
  -1   3   6       91.78       73.12     18.31 o 
   0   3   6      461.23      449.06     36.48 o 
   1   3   6      725.81      779.15     34.04 o 
   2   3   6      153.49      192.15     21.45 o 
   3   3   6       17.53       -4.48     14.42 o 
   4   3   6      325.85      285.15     21.55 o 
   5   3   6      151.36      149.86     22.97 o 
   6   3   6      208.13      218.18     27.91 o 
   7   3   6      200.04      232.25     43.05 o 
   8   3   6        1.84       43.22     29.36 o 
   9   3   6      159.43      206.35     40.06 o 
  10   3   6       10.98      -32.40     34.71 o 
  11   3   6      456.54      287.92     59.18 o 
  12   3   6        5.62      -16.51     47.36 o 
  13   3   6        0.65       34.39     59.46 o 
  14   3   6       29.29      -19.99     59.09 o 
  15   3   6       10.79      118.39     65.01 o 
 -13   4   6       17.03     -107.98    107.98 o 
 -12   4   6       11.66       36.78     73.30 o 
 -11   4   6       43.41       59.32     54.15 o 
 -10   4   6       38.73      157.88     55.05 o 
  -9   4   6       40.58       47.72     46.43 o 
  -8   4   6      156.26      191.36     45.94 o 
  -7   4   6      141.09      140.81     73.00 o 
  -6   4   6      553.98      750.95    104.81 o 
  -5   4   6        6.33      -26.63     56.63 o 
  -4   4   6      717.31      615.24     95.65 o 
  -3   4   6        2.49        6.21     55.23 o 
  -2   4   6       22.89      -50.00     50.00 o 
  -1   4   6      137.84      131.82     64.12 o 
   0   4   6      490.63      470.62     82.30 o 
   1   4   6       17.95       14.89     84.62 o 
   2   4   6     1286.79     1432.86    109.44 o 
   3   4   6       54.18      105.96     55.21 o 
   4   4   6      210.15      288.55     68.99 o 
   5   4   6      963.97      958.77    101.41 o 
   6   4   6       86.82       14.61     31.54 o 
   7   4   6      133.81      165.26     31.06 o 
   8   4   6      157.45      153.38     36.59 o 
   9   4   6        2.43       68.01     36.15 o 
  10   4   6       46.25       89.31     41.47 o 
  11   4   6      203.94      248.87     56.37 o 
  12   4   6        5.20       38.25     53.59 o 
  13   4   6      127.99      233.81     68.49 o 
 -11   5   6       28.32       82.56     96.65 o 
 -10   5   6       52.06       25.54    105.37 o 
  -9   5   6       23.72       31.18     86.82 o 
  -8   5   6      159.16      125.85     88.42 o 
  -7   5   6       11.95      -49.03    143.51 o 
  -6   5   6       20.15      -49.67     71.35 o 
  -5   5   6       32.79      -63.58     63.58 o 
  -4   5   6       64.31       65.43    165.51 o 
  -3   5   6       25.59        4.27     96.86 o 
  -2   5   6      937.01      836.61    115.72 o 
  -1   5   6      160.82      138.97     77.70 o 
   0   5   6      381.10      278.98     87.08 o 
   1   5   6      243.32      460.16    118.86 o 
   2   5   6        0.55      -74.86     81.25 o 
   3   5   6       75.38      -29.45     80.54 o 
   4   5   6      127.07      -37.25     84.09 o 
   5   5   6        1.51       65.99     90.47 o 
   6   5   6      350.03      257.58    100.41 o 
   7   5   6      536.24      546.73    127.72 o 
   8   5   6       80.20       58.90     94.37 o 
   9   5   6      150.89      189.81    107.15 o 
  10   5   6        1.76       -8.87     92.60 o 
  -7   6   6        5.34      105.52     96.37 o 
  -6   6   6      105.57      256.51    112.03 o 
  -5   6   6        6.38       30.55     95.30 o 
  -4   6   6      112.00      101.66     94.79 o 
  -3   6   6        6.96      201.86     96.41 o 
  -2   6   6        0.23       57.62     88.10 o 
  -1   6   6       30.01       33.94     88.93 o 
   0   6   6       83.79      158.59    119.92 o 
   1   6   6        2.11       99.34    120.27 o 
   2   6   6       18.71       12.77    101.83 o 
   3   6   6       41.62      345.21    134.11 o 
   4   6   6       19.42       70.60    106.44 o 
   5   6   6       46.42       91.54    113.53 o 
   6   6   6       21.86      -93.31     93.31 o 
   7   6   6        3.73      142.63    116.37 o 
 -16   1   7        4.66       25.49     61.94 o 
 -15   1   7       89.11      149.12     55.55 o 
 -14   1   7       34.30      108.43     55.50 o 
 -13   1   7      143.39      111.57     40.69 o 
 -12   1   7       35.46       -9.85     48.49 o 
 -11   1   7       34.94       -5.16     30.90 o 
 -10   1   7      191.75      141.43     33.15 o 
  -9   1   7      414.76      434.02     40.00 o 
  -8   1   7      809.09      832.62     47.09 o 
  -7   1   7      261.23      232.80     29.76 o 
  -6   1   7     1227.17     1332.13     80.32 o 
  -5   1   7      249.35      217.30     22.89 o 
  -4   1   7      983.69     1139.52     49.61 o 
  -3   1   7      510.79      531.17     33.99 o 
  -2   1   7      100.88       78.75     14.57 o 
  -1   1   7      499.55      493.55     21.93 o 
   0   1   7     2390.12     2569.85     51.82 o 
   1   1   7      889.92      901.10     32.37 o 
   2   1   7     2349.13     2408.08     62.42 o 
   3   1   7      401.57      419.26     30.68 o 
   4   1   7     2175.28     2350.23     62.93 o 
   5   1   7       88.47      158.69     29.95 o 
   6   1   7      512.68      557.80     61.50 o 
   7   1   7       87.77       87.07     33.68 o 
   8   1   7       83.71       51.14     40.10 o 
   9   1   7      303.09      234.94     51.91 o 
  10   1   7      344.43      432.62    132.24 o 
  11   1   7      568.90      478.33     71.02 o 
  12   1   7       40.10      115.83     57.20 o 
  13   1   7      416.66      442.75     76.32 o 
  14   1   7        1.55      167.46     67.91 o 
  15   1   7       55.48       -6.68     81.63 o 
  16   1   7        4.61       87.35    108.84 o 
 -16   2   7        3.09      157.97     87.77 o 
 -15   2   7       40.72      -13.60     56.55 o 
 -14   2   7       52.62       97.22     52.23 o 
 -13   2   7       50.48       33.10     45.75 o 
 -12   2   7       61.57       38.60     37.63 o 
 -11   2   7       36.56       16.34     30.02 o 
 -10   2   7       97.72       89.69     34.28 o 
  -9   2   7      233.96      251.88     36.69 o 
  -8   2   7        5.57      -24.79     24.79 o 
  -7   2   7      544.64      549.55     32.88 o 
  -6   2   7      798.53      808.75     35.35 o 
  -5   2   7     1587.86     1664.05     70.70 o 
  -4   2   7     1092.31     1109.14     41.68 o 
  -3   2   7     1837.77     1724.76     41.28 o 
  -2   2   7     1279.29     1223.71     42.40 o 
  -1   2   7     1454.27     1518.11     39.81 o 
   0   2   7      626.93      651.99     42.90 o 
   1   2   7      395.04      394.50     24.99 o 
   2   2   7     1669.27     1583.51     47.33 o 
   3   2   7     1359.15     1325.46     42.27 o 
   4   2   7     3563.27     3585.72    136.77 o 
   5   2   7     2785.68     2899.73    115.03 o 
   6   2   7     1307.36     1305.63     57.07 o 
   7   2   7     1293.00     1199.56     83.41 o 
   8   2   7      103.32       87.75     35.02 o 
   9   2   7        8.31      -31.39     31.39 o 
  10   2   7       37.66       30.78     31.94 o 
  11   2   7      268.39      389.96     95.45 o 
  12   2   7      221.22      297.94     55.01 o 
  13   2   7      396.37      404.83     61.64 o 
  14   2   7      114.34      218.30     67.07 o 
  15   2   7       62.50       96.67    123.11 o 
 -15   3   7       66.51       74.06     85.20 o 
 -14   3   7       31.78      -30.68    108.76 o 
 -13   3   7       17.94        7.55     73.12 o 
 -12   3   7       15.99      -39.76     64.92 o 
 -11   3   7        0.30       32.35     48.65 o 
 -10   3   7       96.55       88.31     49.74 o 
  -9   3   7      299.97      354.57     60.39 o 
  -8   3   7      927.06     1093.85     52.51 o 
  -7   3   7     2255.45     2323.72     67.90 o 
  -6   3   7      645.61      682.28     34.16 o 
  -5   3   7      286.59      326.92     40.62 o 
  -4   3   7      122.58      134.11     19.17 o 
  -3   3   7       26.06       54.30     15.40 o 
  -2   3   7      271.59      267.24     20.36 o 
  -1   3   7     1864.05     1844.47     43.27 o 
   0   3   7     1501.43     1495.08     40.09 o 
   1   3   7     3410.02     3396.25     64.29 o 
   2   3   7     2248.31     2290.91     46.37 o 
   3   3   7      542.69      545.88     26.72 o 
   4   3   7       89.95       78.55     20.64 o 
   5   3   7       31.56        0.17     19.28 o 
   6   3   7      306.86      332.38     37.54 o 
   7   3   7      496.28      523.54     42.69 o 
   8   3   7      397.64      426.75     42.65 o 
   9   3   7      567.09      716.19     57.24 o 
  10   3   7      179.80      136.59     51.31 o 
  11   3   7      170.18      183.57     54.66 o 
  12   3   7      121.86       83.09     50.93 o 
  13   3   7        3.46       52.46     59.95 o 
  14   3   7        1.34       -7.13     56.37 o 
 -13   4   7       18.49      -59.06    187.36 o 
 -12   4   7        5.76      -32.97    130.70 o 
 -11   4   7        1.36       47.96     56.57 o 
 -10   4   7      139.78      207.87     58.79 o 
  -9   4   7      155.14      285.17     54.34 o 
  -8   4   7       43.26       20.21     50.76 o 
  -7   4   7       68.47       48.57     36.70 o 
  -6   4   7        1.31      -11.28     71.31 o 
  -5   4   7      215.55      195.22     76.27 o 
  -4   4   7      242.64      339.94    105.37 o 
  -3   4   7      155.97       88.11     65.12 o 
  -2   4   7      135.35      142.98    175.80 o 
  -1   4   7      295.73      246.76     90.47 o 
   0   4   7      136.76       65.01     79.47 o 
   1   4   7        7.53        7.81     55.90 o 
   2   4   7       19.38       62.80     77.34 o 
   3   4   7      385.64      466.20     71.87 o 
   4   4   7      742.61      791.33    153.27 o 
   5   4   7      277.68      294.36     39.91 o 
   6   4   7      175.33      205.39     41.31 o 
   7   4   7       23.65       18.27     29.46 o 
   8   4   7      163.98      110.74     36.95 o 
   9   4   7        9.50      -10.02     35.35 o 
  10   4   7       43.37       83.97     69.13 o 
  11   4   7      146.08      101.11     65.28 o 
  12   4   7       54.52       33.22     59.32 o 
  13   4   7       99.75       -2.80     60.34 o 
 -11   5   7       26.97       18.74    117.79 o 
 -10   5   7        2.35        1.42    124.35 o 
  -9   5   7        0.59      -30.76     86.99 o 
  -8   5   7        0.25       42.91    106.44 o 
  -7   5   7        9.61      -21.60     77.93 o 
  -6   5   7       28.17      -70.38     70.38 o 
  -5   5   7       12.79       27.32     77.12 o 
  -4   5   7       15.70       18.56    109.63 o 
  -3   5   7        4.35      134.10     81.26 o 
  -2   5   7       17.52       45.15     75.39 o 
  -1   5   7       80.64      -30.34     80.18 o 
   0   5   7        6.40       -6.23     70.58 o 
   1   5   7        0.03      -69.54     81.96 o 
   2   5   7        0.22       20.58     96.15 o 
   3   5   7       13.89       41.51     90.83 o 
   4   5   7        2.60      -70.96     70.96 o 
   5   5   7        1.27      -73.09     80.18 o 
   6   5   7      110.47      185.20    101.83 o 
   7   5   7        6.60       27.32     83.73 o 
   8   5   7       40.13      -19.87     90.47 o 
   9   5   7       33.55       21.29    101.47 o 
  -7   6   7        5.79      -36.34    124.00 o 
  -6   6   7       71.03      177.85    140.14 o 
  -5   6   7       21.08      132.19    103.34 o 
  -4   6   7       15.27      156.34    163.03 o 
  -3   6   7       29.24       57.96     88.93 o 
  -2   6   7        5.59      143.72     90.01 o 
  -1   6   7        0.03      131.25     87.95 o 
   0   6   7        0.69       64.57    112.47 o 
   1   6   7       15.62       30.16    105.02 o 
   2   6   7        8.28      152.92    117.79 o 
   3   6   7       15.55       24.84    107.50 o 
   4   6   7        5.88      131.63    122.40 o 
   5   6   7        9.95        9.93    107.86 o 
   6   6   7       46.74      225.65    128.08 o 
 -16   0   8      166.29       83.58     69.99 o 
 -15   0   8        4.34       78.08     64.69 o 
 -14   0   8       15.40      -43.42     54.98 o 
 -13   0   8        3.80      -50.11     50.11 o 
 -12   0   8      376.35      378.35     78.98 o 
 -11   0   8      192.35      122.77     51.86 o 
 -10   0   8      345.61      232.22     56.57 o 
  -9   0   8     2349.07     2306.58    109.32 o 
  -8   0   8        8.63       21.74     37.42 o 
  -7   0   8       26.27        8.16     32.39 o 
  -6   0   8       21.21       -6.83     29.05 o 
  -5   0   8      101.50       91.79     36.48 o 
  -4   0   8     1332.54     1288.30     78.29 o 
  -3   0   8     7016.81     6712.37    197.43 o 
  -2   0   8     1786.20     1701.24     71.08 o 
  -1   0   8     9423.23     9171.57    206.27 o 
   0   0   8     1052.00     1168.74     83.42 o 
   1   0   8    24533.13    26955.94    536.85 o 
   2   0   8      315.61      309.85     37.60 o 
   3   0   8     3163.86     3487.31    104.18 o 
   4   0   8       63.07       88.57     36.06 o 
   5   0   8     5749.84     5374.43    239.13 o 
   6   0   8     1947.57     2053.98    110.36 o 
   7   0   8     5820.11     5570.81    239.31 o 
   8   0   8     1938.37     2109.23    174.91 o 
   9   0   8      997.20     1068.63    129.50 o 
  10   0   8     5876.72     5802.26    294.48 o 
  11   0   8      898.76     1224.74    156.82 o 
  12   0   8      491.48      599.95    126.31 o 
  13   0   8      310.12      287.74    169.24 o 
  14   0   8      116.10       87.30    269.11 o 
  15   0   8      104.16       59.32     96.69 o 
  16   0   8      255.79      256.20    115.20 o 
 -16   1   8       28.79       36.42     55.71 o 
 -15   1   8        0.63        1.51     56.78 o 
 -14   1   8        7.12      -32.52     39.00 o 
 -13   1   8      148.71      175.86     42.71 o 
 -12   1   8      263.95      238.99     51.15 o 
 -11   1   8      383.16      428.64     45.59 o 
 -10   1   8       74.81       93.17     33.44 o 
  -9   1   8       10.61       44.02     28.07 o 
  -8   1   8      463.65      431.59     40.55 o 
  -7   1   8      802.96      853.23     46.61 o 
  -6   1   8      483.08      537.65     49.87 o 
  -5   1   8     2995.59     3019.34     73.11 o 
  -4   1   8     2044.32     2150.39     53.69 o 
  -3   1   8     2367.01     2376.79     53.36 o 
  -2   1   8      758.00      792.15     39.66 o 
  -1   1   8        6.43        3.95     12.50 o 
   0   1   8       66.42       63.24     16.39 o 
   1   1   8     7954.55     8094.35    120.94 o 
   2   1   8      719.49      718.44     32.43 o 
   3   1   8     5144.48     5226.14    103.30 o 
   4   1   8     1006.17      964.07     49.71 o 
   5   1   8      461.99      469.59     39.08 o 
   6   1   8       14.08       -3.12     25.22 o 
   7   1   8      683.34      722.68     54.58 o 
   8   1   8      665.14      630.90     54.37 o 
   9   1   8     1129.07     1074.25     69.74 o 
  10   1   8      539.03      536.34    103.80 o 
  11   1   8      312.99      316.34     64.01 o 
  12   1   8      328.36      270.49     63.53 o 
  13   1   8        6.72       71.86     55.02 o 
  14   1   8       45.99      -41.41     54.75 o 
  15   1   8       10.81      218.88    107.97 o 
  16   1   8        5.93      -37.44    146.97 o 
 -16   2   8        4.86        6.36     83.20 o 
 -15   2   8       12.04      128.48    101.29 o 
 -14   2   8        1.46       -3.24     90.05 o 
 -13   2   8       14.79       13.47     38.70 o 
 -12   2   8       62.90       33.36     37.20 o 
 -11   2   8        6.37       14.49     36.76 o 
 -10   2   8      145.49      173.77     36.42 o 
  -9   2   8      262.42      287.00     38.77 o 
  -8   2   8        1.93       25.81     27.93 o 
  -7   2   8      284.97      287.97     28.29 o 
  -6   2   8       47.65       49.35     20.15 o 
  -5   2   8      249.31      239.61     23.49 o 
  -4   2   8      249.01      260.75     22.64 o 
  -3   2   8      525.00      530.53     26.57 o 
  -2   2   8       28.94       44.64     17.01 o 
  -1   2   8     1176.59     1227.92     38.86 o 
   0   2   8       21.71        9.15     15.83 o 
   1   2   8      452.77      454.72     34.58 o 
   2   2   8        3.40        1.16     18.88 o 
   3   2   8      319.26      338.65     32.06 o 
   4   2   8      123.13      166.28     24.09 o 
   5   2   8     1579.64     1605.62     55.17 o 
   6   2   8        7.70      -10.79     23.37 o 
   7   2   8      586.94      622.08     73.49 o 
   8   2   8        2.55       -1.45     32.86 o 
   9   2   8        5.62       26.87     47.42 o 
  10   2   8       54.49       88.35     40.62 o 
  11   2   8      179.56      206.52     49.06 o 
  12   2   8       20.80       44.78     45.42 o 
  13   2   8       34.24       -7.86     46.35 o 
  14   2   8       27.56       46.15     50.85 o 
  15   2   8        8.27       56.91     60.26 o 
 -15   3   8       16.10      247.01     92.10 o 
 -14   3   8        0.04       23.89     82.42 o 
 -13   3   8        1.03       12.10     71.96 o 
 -12   3   8        6.52      -63.70     63.70 o 
 -11   3   8      133.65      166.40     55.66 o 
 -10   3   8       49.07       13.41     39.50 o 
  -9   3   8      223.63      253.49     39.80 o 
  -8   3   8        4.31       -2.28     31.57 o 
  -7   3   8        1.60      -23.91     28.91 o 
  -6   3   8      110.83      117.51     29.33 o 
  -5   3   8        2.93        2.48     19.23 o 
  -4   3   8      394.17      383.21     34.17 o 
  -3   3   8      220.63      259.81     21.08 o 
  -2   3   8        1.04       -9.24     14.63 o 
  -1   3   8      139.81      146.31     20.82 o 
   0   3   8       47.18       40.10     18.31 o 
   1   3   8      267.31      247.40     22.84 o 
   2   3   8      586.53      584.66     31.58 o 
   3   3   8        1.27        0.52     20.46 o 
   4   3   8     1024.93     1024.17     65.47 o 
   5   3   8       70.97       77.64     27.60 o 
   6   3   8        0.73      -25.85     25.85 o 
   7   3   8      516.90      556.94     72.72 o 
   8   3   8      183.11      149.11     39.56 o 
   9   3   8       72.56      101.66     43.12 o 
  10   3   8       45.97       35.85     66.16 o 
  11   3   8       73.56       54.95     52.08 o 
  12   3   8        7.02       63.90     97.18 o 
  13   3   8      118.63      164.72     61.42 o 
  14   3   8        4.04       61.19     65.19 o 
 -13   4   8       29.94      -41.85     78.35 o 
 -12   4   8        4.71      -70.12     70.12 o 
 -11   4   8      231.25      196.72     63.64 o 
 -10   4   8      215.90      193.70     80.71 o 
  -9   4   8        2.37      -22.89     53.39 o 
  -8   4   8       23.62      147.30     49.04 o 
  -7   4   8       17.37        1.42     58.95 o 
  -6   4   8       81.11       95.37     71.51 o 
  -5   4   8      486.48      350.17     84.36 o 
  -4   4   8      733.90      632.42    181.12 o 
  -3   4   8      108.69      162.57     70.41 o 
  -2   4   8     1677.26     1668.22    172.96 o 
  -1   4   8      101.41       49.53     58.65 o 
   0   4   8      395.45      415.64     83.71 o 
   1   4   8        2.93       34.99     75.22 o 
   2   4   8      179.43      272.48     97.57 o 
   3   4   8       30.57      -13.48     76.28 o 
   4   4   8     1174.34     1270.67     75.93 o 
   5   4   8      107.62      111.47     41.43 o 
   6   4   8      212.73      225.34     55.62 o 
   7   4   8       33.27      -32.86     32.86 o 
   8   4   8      195.44      228.57     44.35 o 
   9   4   8      418.27      426.05     55.36 o 
  10   4   8        3.13       42.87     45.12 o 
  11   4   8      137.29       72.81     58.32 o 
  12   4   8       26.10       14.43    112.47 o 
 -10   5   8       13.57       80.85     95.95 o 
  -9   5   8      119.48      155.48    144.05 o 
  -8   5   8       15.72      -75.90     75.90 o 
  -7   5   8       87.14      204.89     95.21 o 
  -6   5   8      184.40      215.60     94.05 o 
  -5   5   8       13.57        5.19    177.75 o 
  -4   5   8      349.77      386.32     99.14 o 
  -3   5   8        0.70      -68.54     68.54 o 
  -2   5   8        0.47      -60.74     60.74 o 
  -1   5   8        0.29      -38.30     68.83 o 
   0   5   8      125.51       -7.37     68.98 o 
   1   5   8       10.97      -79.47     79.47 o 
   2   5   8      474.51      540.35    133.05 o 
   3   5   8      133.14      144.05    101.12 o 
   4   5   8       78.70      101.12    102.53 o 
   5   5   8        4.65      -12.77     87.63 o 
   6   5   8        2.95       76.28     96.50 o 
   7   5   8       18.01      -14.19     90.12 o 
   8   5   8       10.36      -70.96     91.89 o 
   9   5   8        0.90       58.19    101.47 o 
  -6   6   8       21.42      166.74    103.48 o 
  -5   6   8        1.15       73.31     95.20 o 
  -4   6   8        4.32      -15.03     87.64 o 
  -3   6   8        8.96       50.74     93.77 o 
  -2   6   8       90.92      116.73     94.74 o 
  -1   6   8       25.48       86.50     89.48 o 
   0   6   8       64.97      205.78    124.18 o 
   1   6   8       24.10       11.71    109.28 o 
   2   6   8        2.69      -29.09    110.69 o 
   3   6   8        0.57      -65.99     98.99 o 
   4   6   8       57.42      112.82    125.60 o 
   5   6   8        2.79      309.38    127.37 o 
   6   6   8       72.91      140.85    123.47 o 
 -16   1   9        1.10       22.23     47.04 o 
 -15   1   9        0.74       40.60     52.10 o 
 -14   1   9        0.51       61.90     49.16 o 
 -13   1   9        4.76        6.54     37.74 o 
 -12   1   9      157.93      156.58     41.28 o 
 -11   1   9       44.79       58.07     35.37 o 
 -10   1   9        0.69       19.77     38.03 o 
  -9   1   9       26.84       67.67     30.34 o 
  -8   1   9       28.34       52.97     27.42 o 
  -7   1   9        7.57      -13.14     23.83 o 
  -6   1   9      432.33      398.87     34.21 o 
  -5   1   9      457.29      437.12     33.82 o 
  -4   1   9      732.24      704.32     57.75 o 
  -3   1   9     1595.05     1568.49     64.10 o 
  -2   1   9     3929.87     4034.87     69.89 o 
  -1   1   9       10.60       -0.55     14.01 o 
   0   1   9       58.62       40.06     18.45 o 
   1   1   9      413.89      474.04     30.69 o 
   2   1   9      934.75     1028.21     40.65 o 
   3   1   9     1307.64     1342.95     58.48 o 
   4   1   9     1364.40     1301.33     86.34 o 
   5   1   9      993.16      939.72     53.41 o 
   6   1   9      822.53      829.08     52.97 o 
   7   1   9     1869.69     1835.23     90.64 o 
   8   1   9      280.08      327.43     56.03 o 
   9   1   9       65.31       93.30     44.09 o 
  10   1   9      250.74      273.92     49.92 o 
  11   1   9       80.41       64.31     45.67 o 
  12   1   9       43.05       58.84     54.57 o 
  13   1   9      183.89      192.24     56.07 o 
  14   1   9       13.17       63.85     65.65 o 
  15   1   9        6.82       55.03     83.68 o 
 -15   2   9       36.18       55.39     68.40 o 
 -14   2   9       26.05       56.21     47.94 o 
 -13   2   9        0.04        8.84     40.52 o 
 -12   2   9       18.85       28.47     41.31 o 
 -11   2   9      110.92       61.29     36.79 o 
 -10   2   9      331.15      324.68     42.20 o 
  -9   2   9      552.28      513.86     45.30 o 
  -8   2   9      776.99      839.31     51.46 o 
  -7   2   9     1100.64     1208.65     80.11 o 
  -6   2   9      242.23      305.23     30.80 o 
  -5   2   9      200.73      193.55     23.29 o 
  -4   2   9       36.48       22.08     17.92 o 
  -3   2   9      266.41      337.39     41.27 o 
  -2   2   9     1042.43      982.76     37.39 o 
  -1   2   9     2405.45     2571.76     57.85 o 
   0   2   9     3031.12     3244.17     65.78 o 
   1   2   9     3602.10     3716.29     77.52 o 
   2   2   9     2020.71     2087.04     60.09 o 
   3   2   9      484.87      575.00     61.79 o 
   4   2   9      239.45      224.69     29.87 o 
   5   2   9      115.97       66.20     25.04 o 
   6   2   9      298.13      368.61     37.83 o 
   7   2   9      745.07      774.13     51.17 o 
   8   2   9     1097.26     1107.49    112.25 o 
   9   2   9      833.61      794.59     98.64 o 
  10   2   9      438.57      403.12     70.85 o 
  11   2   9      393.54      264.07     90.08 o 
  12   2   9       43.92       -2.23     45.03 o 
  13   2   9        8.57       29.42     57.20 o 
  14   2   9        0.53       33.27     59.81 o 
  15   2   9       47.22       92.25    200.81 o 
 -14   3   9        8.63      137.56     86.36 o 
 -13   3   9       54.61       75.95    110.46 o 
 -12   3   9       87.60       67.90     70.96 o 
 -11   3   9       47.61      134.21     46.21 o 
 -10   3   9       54.62       46.30     49.01 o 
  -9   3   9       85.63       52.21     40.72 o 
  -8   3   9       48.61       63.16     37.08 o 
  -7   3   9      157.52      116.26     41.46 o 
  -6   3   9       23.33       49.34     27.24 o 
  -5   3   9      797.21      828.72     43.94 o 
  -4   3   9      693.15      732.13     35.87 o 
  -3   3   9     1087.21     1110.13     35.59 o 
  -2   3   9      333.15      377.45     28.75 o 
  -1   3   9      438.34      412.57     29.47 o 
   0   3   9       27.16       20.26     20.05 o 
   1   3   9      838.42      829.05     42.18 o 
   2   3   9      890.46      873.01     40.24 o 
   3   3   9      303.20      343.06     30.68 o 
   4   3   9     1198.76     1162.58     96.66 o 
   5   3   9      530.50      541.15     59.86 o 
   6   3   9      674.70      726.75     47.88 o 
   7   3   9      169.51      150.84     38.44 o 
   8   3   9       11.49       25.75     84.75 o 
   9   3   9       51.00        9.70     38.67 o 
  10   3   9      110.45      170.96     46.13 o 
  11   3   9      230.23      322.69     89.76 o 
  12   3   9       66.26       84.03     60.53 o 
  13   3   9      141.15      186.51     70.62 o 
  14   3   9       12.11       -4.92     63.13 o 
 -12   4   9        0.96      -55.01     70.85 o 
 -11   4   9        0.25      -52.21     52.21 o 
 -10   4   9       78.43      -59.47     60.95 o 
  -9   4   9       69.09       75.80     66.87 o 
  -8   4   9       11.87       -7.13    101.76 o 
  -7   4   9      156.08      249.05     58.21 o 
  -6   4   9       51.15       64.83     41.05 o 
  -5   4   9       80.30       72.19     57.49 o 
  -4   4   9      170.85      202.38     50.14 o 
  -3   4   9        0.69      -20.06     32.62 o 
  -2   4   9       52.48       66.39     45.67 o 
  -1   4   9      318.86      290.93    131.63 o 
   0   4   9      119.06      124.89    114.95 o 
   1   4   9       34.46      -30.16     92.96 o 
   2   4   9      291.39      318.67     44.16 o 
   3   4   9        1.06      -36.44     46.48 o 
   4   4   9        1.73      -20.90     38.70 o 
   5   4   9      276.64      205.81     53.78 o 
   6   4   9       84.07       91.02     47.29 o 
   7   4   9      105.75      137.34     60.54 o 
   8   4   9       73.88       97.11     54.88 o 
   9   4   9      201.20      119.02     47.05 o 
  10   4   9        6.01      -13.53     45.10 o 
  11   4   9       38.94       15.54     58.12 o 
  12   4   9       17.83      -13.20     61.44 o 
 -10   5   9        0.58      -42.30    106.61 o 
  -9   5   9       51.06      -32.03     88.34 o 
  -8   5   9       58.36       14.81     82.12 o 
  -7   5   9       25.26       34.57    125.06 o 
  -6   5   9       23.43      -10.78     78.79 o 
  -5   5   9       21.21       99.61     85.52 o 
  -4   5   9       21.22      -40.80    106.97 o 
  -3   5   9       32.17       -4.13     76.10 o 
  -2   5   9       51.32       56.43     77.97 o 
  -1   5   9        2.43       86.75     80.97 o 
   0   5   9        8.02       14.34     74.15 o 
   1   5   9        0.03      -80.18     80.18 o 
   2   5   9        1.70       35.48    102.89 o 
   3   5   9        3.48       45.77     99.34 o 
   4   5   9       32.62       28.03     96.86 o 
   5   5   9        0.06      -18.80     94.37 o 
   6   5   9       50.62       15.61     92.25 o 
   7   5   9       29.83      134.82    106.79 o 
   8   5   9       81.83      -68.47     90.83 o 
   9   5   9       28.99       58.19    101.12 o 
  -5   6   9        3.21       88.06    100.05 o 
  -4   6   9        8.02      236.37    108.19 o 
  -3   6   9       11.15       -4.47     90.38 o 
  -2   6   9        8.08       -4.19    100.23 o 
  -1   6   9       19.90       97.44     89.33 o 
   0   6   9       35.21      151.50    120.98 o 
   1   6   9        5.99      -20.93    110.69 o 
   2   6   9        0.86       10.29    116.37 o 
   3   6   9       10.42      -10.64    105.02 o 
   4   6   9        9.98      -91.54     95.08 o 
   5   6   9        0.98       -1.06    108.21 o 
 -16   0  10       12.69       -7.38     68.04 o 
 -15   0  10      183.54      166.83     70.75 o 
 -14   0  10      247.62      404.00     84.07 o 
 -13   0  10       28.38      -49.91     49.91 o 
 -12   0  10       57.66       36.09     50.52 o 
 -11   0  10       49.03       27.05     48.70 o 
 -10   0  10        2.45        9.74     51.80 o 
  -9   0  10       36.48       -5.29     47.01 o 
  -8   0  10      474.64      482.19     62.14 o 
  -7   0  10     1401.62     1477.84     88.83 o 
  -6   0  10     4604.92     4591.53    141.28 o 
  -5   0  10     2485.47     2390.64     97.47 o 
  -4   0  10       12.61       15.15     29.17 o 
  -3   0  10     2834.14     2703.48    165.65 o 
  -2   0  10     1569.67     1737.43     78.53 o 
  -1   0  10      360.08      354.22     45.36 o 
   0   0  10     1917.76     1894.85     67.57 o 
   1   0  10     3750.04     3767.60    115.10 o 
   2   0  10     1029.47      979.79     63.41 o 
   3   0  10     4134.43     3917.42    315.59 o 
   4   0  10      726.70      792.16     83.02 o 
   5   0  10     1189.93     1361.72     95.79 o 
   6   0  10      305.09      362.51     59.12 o 
   7   0  10     1889.34     1988.53    215.54 o 
   8   0  10        6.59      -30.87     46.17 o 
   9   0  10      879.20     1011.29     97.92 o 
  10   0  10      107.10      111.08     56.93 o 
  11   0  10      169.47      145.04     66.17 o 
  12   0  10      153.50       94.93     64.24 o 
  13   0  10      308.31       75.95    110.38 o 
  14   0  10       67.59       -2.07    112.88 o 
  15   0  10       31.25       65.04     69.12 o 
 -16   1  10        5.63       18.86     48.29 o 
 -15   1  10        0.58       33.81     45.66 o 
 -14   1  10       24.05       53.28     42.87 o 
 -13   1  10       10.78       65.72     40.26 o 
 -12   1  10      243.04      197.83     54.55 o 
 -11   1  10       42.53       27.28     34.83 o 
 -10   1  10      107.28      134.12     36.42 o 
  -9   1  10      151.44      134.03     34.13 o 
  -8   1  10      443.12      391.39     40.02 o 
  -7   1  10      292.30      350.21     48.71 o 
  -6   1  10      437.94      453.04     36.76 o 
  -5   1  10        5.74       31.12     21.65 o 
  -4   1  10     1545.42     1474.23     62.09 o 
  -3   1  10     1008.33      946.78     44.41 o 
  -2   1  10     3748.46     3810.13    101.08 o 
  -1   1  10     6542.85     6644.91    107.99 o 
   0   1  10       14.37       30.10     21.45 o 
   1   1  10     2020.19     1966.27     72.62 o 
   2   1  10       14.46       40.73     21.20 o 
   3   1  10      189.63      162.82     26.71 o 
   4   1  10      958.87     1030.69     49.67 o 
   5   1  10     3319.07     3329.08     96.28 o 
   6   1  10      396.26      427.74     50.24 o 
   7   1  10     6350.28     6401.66    150.78 o 
   8   1  10      542.35      531.57     53.85 o 
   9   1  10       38.25       -9.78     33.29 o 
  10   1  10       29.26        2.18     35.65 o 
  11   1  10       27.47       72.91     41.31 o 
  12   1  10        6.47       11.31     43.98 o 
  13   1  10      458.31      399.61     61.17 o 
  14   1  10       19.42       -4.14     48.30 o 
  15   1  10       75.96       49.67     55.33 o 
 -15   2  10        0.97       64.97     56.57 o 
 -14   2  10       24.20       67.90     52.41 o 
 -13   2  10       22.53       36.07     42.98 o 
 -12   2  10       25.37       12.74     38.12 o 
 -11   2  10       25.77       53.73     36.43 o 
 -10   2  10       13.98       62.13     35.04 o 
  -9   2  10      253.54      273.26     51.33 o 
  -8   2  10      118.75       98.90     31.91 o 
  -7   2  10        1.10       15.70     27.45 o 
  -6   2  10      133.37      123.91     28.98 o 
  -5   2  10       11.13        8.99     22.11 o 
  -4   2  10      251.30      301.25     36.36 o 
  -3   2  10     1032.56     1053.93     38.16 o 
  -2   2  10      562.90      555.41     31.70 o 
  -1   2  10      114.08      134.26     22.01 o 
   0   2  10        4.62      -17.75     17.75 o 
   1   2  10      253.50      239.93     27.13 o 
   2   2  10       17.51        9.95     23.09 o 
   3   2  10     1049.27     1101.34     50.43 o 
   4   2  10      821.80      883.41     62.37 o 
   5   2  10     1539.55     1652.30     64.84 o 
   6   2  10       23.85       41.94     29.55 o 
   7   2  10      106.91       88.73     32.77 o 
   8   2  10        3.63       21.20     32.26 o 
   9   2  10      301.03      303.42     53.17 o 
  10   2  10       28.75       48.75     37.71 o 
  11   2  10      201.69      194.79     50.29 o 
  12   2  10       15.37       12.21     45.38 o 
  13   2  10       19.32      -20.72     61.55 o 
  14   2  10       65.76       89.49     60.55 o 
 -14   3  10       13.39       59.58     79.82 o 
 -13   3  10       39.95       77.12     77.56 o 
 -12   3  10        2.28       11.23     54.25 o 
 -11   3  10       53.22       65.65     44.22 o 
 -10   3  10        1.50       61.39     42.48 o 
  -9   3  10       61.12       49.79     43.77 o 
  -8   3  10        0.14      -28.37     39.50 o 
  -7   3  10      457.14      416.08     46.43 o 
  -6   3  10        3.45        8.07     27.84 o 
  -5   3  10      452.34      457.83     37.25 o 
  -4   3  10       52.86       92.68     28.08 o 
  -3   3  10      231.76      253.81     32.61 o 
  -2   3  10      172.45      140.46     25.72 o 
  -1   3  10        2.46       -4.03     21.77 o 
   0   3  10      974.40      887.05     43.99 o 
   1   3  10      617.98      544.90     34.64 o 
   2   3  10      102.56      116.92     29.54 o 
   3   3  10        2.11       24.44     27.70 o 
   4   3  10       24.95      -13.76     32.47 o 
   5   3  10       20.22        9.07     30.87 o 
   6   3  10      326.69      248.75     46.74 o 
   7   3  10       14.91       -4.13     39.18 o 
   8   3  10      190.60      325.25    164.27 o 
   9   3  10       83.76       98.53     59.43 o 
  10   3  10        0.66       10.57     80.68 o 
  11   3  10       56.20       -8.87     70.43 o 
  12   3  10        0.55      -32.02     58.85 o 
  13   3  10       62.17      -31.20     62.87 o 
 -12   4  10       12.02      -77.00    135.35 o 
 -11   4  10       26.48        7.36     61.91 o 
 -10   4  10        3.09       19.49     60.30 o 
  -9   4  10       59.94       81.59     58.90 o 
  -8   4  10       49.39        9.26     49.99 o 
  -7   4  10      161.55      139.77     51.16 o 
  -6   4  10      139.07      195.87     40.57 o 
  -5   4  10        3.92      -24.25     30.97 o 
  -4   4  10      227.32      228.56     85.50 o 
  -3   4  10        2.81       41.04     47.54 o 
  -2   4  10       65.73      365.08    148.66 o 
  -1   4  10      122.91       58.08     40.19 o 
   0   4  10       89.64       67.86     40.07 o 
   1   4  10      153.52      126.36     61.20 o 
   2   4  10      405.99      334.57     59.60 o 
   3   4  10       43.83        0.35     46.48 o 
   4   4  10      267.57      278.12     42.04 o 
   5   4  10      216.70      128.86     60.03 o 
   6   4  10       83.97       21.28     36.85 o 
   7   4  10        7.55       45.32     40.60 o 
   8   4  10      217.58      239.78     51.69 o 
   9   4  10        1.31      -17.03     44.17 o 
  10   4  10      154.42      172.52     54.55 o 
  11   4  10        4.04      171.37    211.99 o 
  -9   5  10       29.07      122.69     96.50 o 
  -8   5  10       46.51       65.03     93.29 o 
  -7   5  10        4.15      -79.55     79.55 o 
  -6   5  10        3.81      -52.75     76.77 o 
  -5   5  10       92.66       15.51    120.81 o 
  -4   5  10      117.12      179.23    135.18 o 
  -3   5  10      110.62      226.66     90.23 o 
  -2   5  10      143.21      161.01    182.01 o 
  -1   5  10      117.43      -11.20     98.10 o 
   0   5  10      239.80      117.08     98.10 o 
   1   5  10        2.36      -88.70     88.70 o 
   2   5  10       16.58       18.45    103.24 o 
   3   5  10       14.10       28.38    100.76 o 
   4   5  10       26.25       86.21    105.37 o 
   5   5  10       80.56      168.53    109.99 o 
   6   5  10      445.36      417.94    132.69 o 
   7   5  10       22.72       36.54    102.53 o 
   8   5  10      177.32       64.57    111.05 o 
   9   5  10        4.73      208.97    114.95 o 
  -4   6  10       46.93       -7.94     93.10 o 
  -3   6  10        0.42      -29.00     90.68 o 
  -2   6  10       13.05       72.13     94.60 o 
  -1   6  10        2.25      -76.67     84.56 o 
   0   6  10       16.09      -99.70     99.70 o 
   1   6  10        4.55      -49.67    111.05 o 
   2   6  10       28.16      342.73    143.34 o 
   3   6  10        1.94      122.05    123.82 o 
 -15   1  11        1.00        2.18     44.12 o 
 -14   1  11        0.05      -31.93     40.00 o 
 -13   1  11        2.03       -9.61     38.75 o 
 -12   1  11       86.88       18.42     39.35 o 
 -11   1  11        7.41       23.52     42.79 o 
 -10   1  11      342.38      292.25     47.42 o 
  -9   1  11      348.83      399.11     42.65 o 
  -8   1  11      183.84      161.65     34.26 o 
  -7   1  11       32.39       33.65     27.63 o 
  -6   1  11      152.31      180.95     32.98 o 
  -5   1  11        5.85       10.77     23.21 o 
  -4   1  11       96.47       98.38     25.08 o 
  -3   1  11      491.76      499.88     34.45 o 
  -2   1  11      578.46      622.19     34.58 o 
  -1   1  11      476.29      532.04     30.27 o 
   0   1  11      460.17      472.57     37.64 o 
   1   1  11     1969.77     2043.84     76.54 o 
   2   1  11      361.41      374.44     33.77 o 
   3   1  11      427.43      406.55     36.06 o 
   4   1  11      152.61      148.62     30.04 o 
   5   1  11       29.81       59.80     31.84 o 
   6   1  11      233.29      210.92     42.35 o 
   7   1  11      103.96       76.07     35.83 o 
   8   1  11       26.08      -16.96     32.78 o 
   9   1  11      506.41      495.47     50.98 o 
  10   1  11      627.11      396.30     51.79 o 
  11   1  11       72.87       48.70     40.22 o 
  12   1  11        9.35       48.05     42.03 o 
  13   1  11        2.23      -14.81     42.64 o 
  14   1  11       47.44       58.97     46.98 o 
 -15   2  11       19.19      -42.46     91.96 o 
 -14   2  11       11.82       86.29     54.80 o 
 -13   2  11        7.44       55.17     43.25 o 
 -12   2  11      148.11      128.33     43.06 o 
 -11   2  11       59.75       61.77     38.59 o 
 -10   2  11       11.10      -33.03     33.03 o 
  -9   2  11       16.40       20.62     32.14 o 
  -8   2  11       58.06       52.32     31.83 o 
  -7   2  11      199.13      190.76     33.60 o 
  -6   2  11      380.09      357.98     63.28 o 
  -5   2  11     1452.79     1410.93     61.59 o 
  -4   2  11     1465.49     1448.77     55.15 o 
  -3   2  11      883.48      908.85     40.21 o 
  -2   2  11        9.82        1.39     19.81 o 
  -1   2  11       51.89       56.43     21.32 o 
   0   2  11       24.75       35.83     21.23 o 
   1   2  11      352.42      342.71     32.04 o 
   2   2  11      714.66      851.66     46.57 o 
   3   2  11     1255.88     1239.95     56.08 o 
   4   2  11     3631.91     3803.07    116.71 o 
   5   2  11      685.21      683.65     46.00 o 
   6   2  11       51.31       59.75     30.87 o 
   7   2  11       99.37       95.89     34.62 o 
   8   2  11        7.47       35.02     33.46 o 
   9   2  11        1.35      -33.13     33.13 o 
  10   2  11      161.12      176.24     42.63 o 
  11   2  11      138.09      150.45     45.07 o 
  12   2  11      126.69      149.33     49.46 o 
  13   2  11      235.48      160.46     60.94 o 
  14   2  11       22.58      -62.38     69.73 o 
 -13   3  11        1.71       57.77     58.71 o 
 -12   3  11        1.62       52.19     58.89 o 
 -11   3  11       15.00       48.17     45.97 o 
 -10   3  11      102.28      167.82     53.11 o 
  -9   3  11      197.46      205.22     55.46 o 
  -8   3  11       45.00      106.13     43.89 o 
  -7   3  11      882.63      783.99     57.01 o 
  -6   3  11      357.73      394.80     74.66 o 
  -5   3  11       77.20       57.24     32.05 o 
  -4   3  11        0.82       16.17     24.67 o 
  -3   3  11      105.32       84.07     29.22 o 
  -2   3  11      304.38      272.78     34.62 o 
  -1   3  11      992.25      895.35     49.58 o 
   0   3  11      781.26      829.74     56.36 o 
   1   3  11      318.05      329.57     56.49 o 
   2   3  11     3748.05     3874.06    102.27 o 
   3   3  11      544.77      563.19     45.62 o 
   4   3  11       14.43        4.46     33.95 o 
   5   3  11      210.52      191.43     45.36 o 
   6   3  11      313.51      292.75     53.84 o 
   7   3  11      302.57      343.05     66.53 o 
   8   3  11      564.76      525.36     74.07 o 
   9   3  11      394.51      423.73     73.42 o 
  10   3  11      110.60      154.32     99.70 o 
  11   3  11      296.13       94.14     81.25 o 
  12   3  11        1.78      -57.26     69.18 o 
  13   3  11        9.68      -21.14    103.07 o 
 -12   4  11       11.14      -42.22     99.34 o 
 -11   4  11       66.26      179.59     70.00 o 
 -10   4  11       27.85       33.21     59.08 o 
  -9   4  11       89.14       84.56     48.66 o 
  -8   4  11       31.01       31.85     42.57 o 
  -7   4  11       12.70       36.44     40.30 o 
  -6   4  11       26.93       -6.72     41.34 o 
  -5   4  11       90.59      147.79     43.70 o 
  -4   4  11      106.44      209.04     41.65 o 
  -3   4  11      143.71      170.79     65.46 o 
  -2   4  11      105.89      197.46     52.76 o 
  -1   4  11       11.11        2.53     43.84 o 
   0   4  11       31.84        1.73     43.34 o 
   1   4  11        8.93       40.20     70.25 o 
   2   4  11      319.73      337.61     50.20 o 
   3   4  11      105.37       82.25     40.27 o 
   4   4  11      224.35      193.47     45.26 o 
   5   4  11      113.82       74.91     44.63 o 
   6   4  11       11.01       25.37     39.25 o 
   7   4  11        0.90       70.85     43.54 o 
   8   4  11       16.53        5.72     63.90 o 
   9   4  11        9.89       40.20     49.01 o 
  10   4  11       81.71       58.84     62.31 o 
  11   4  11       45.69       50.50     84.97 o 
  -9   5  11        0.00      -26.64     90.96 o 
  -8   5  11        7.13      -83.10     83.10 o 
  -7   5  11        8.69      -78.35     78.35 o 
  -6   5  11        6.09       83.29     90.44 o 
  -5   5  11       14.59       44.56     85.02 o 
  -4   5  11       10.32       38.62     85.19 o 
  -3   5  11       10.52       19.25     81.31 o 
  -2   5  11       58.18       41.42     80.56 o 
  -1   5  11        1.54      -46.60     72.61 o 
   0   5  11        0.31       -7.59    126.31 o 
   1   5  11        0.19      -86.21     86.21 o 
   2   5  11        0.14      -40.09     97.92 o 
   3   5  11       12.96       82.67    105.02 o 
   4   5  11        5.52       19.16    104.66 o 
   5   5  11       18.12       15.61    108.57 o 
   6   5  11       21.15       42.93    103.60 o 
   7   5  11        3.84        8.87    100.41 o 
   8   5  11        4.48      156.46    118.86 o 
  -2   6  11        0.01      -45.86    142.27 o 
  -1   6  11        0.05      -18.71     87.86 o 
   0   6  11        3.60       41.87    118.86 o 
   1   6  11        0.94       85.86    127.02 o 
 -15   0  12       33.11       88.50     66.67 o 
 -14   0  12        1.25       -2.63     77.15 o 
 -13   0  12       31.63        1.52     78.72 o 
 -12   0  12       72.99       10.30     54.62 o 
 -11   0  12      137.09      137.03     56.20 o 
 -10   0  12      317.56      344.68     66.94 o 
  -9   0  12       29.79      -10.88     42.30 o 
  -8   0  12       42.24       29.54     45.72 o 
  -7   0  12        5.97      -44.40     44.40 o 
  -6   0  12      363.42      316.42     51.70 o 
  -5   0  12       54.30       30.04     35.75 o 
  -4   0  12     2944.32     2972.37    120.40 o 
  -3   0  12      730.92      834.80     84.55 o 
  -2   0  12     3995.14     3981.67    125.59 o 
  -1   0  12     2627.17     2569.67     96.63 o 
   0   0  12      875.79      897.10     80.41 o 
   1   0  12      380.37      468.15     62.32 o 
   2   0  12      376.02      341.62    102.36 o 
   3   0  12      157.56      100.73     46.33 o 
   4   0  12     2173.44     1947.23    190.70 o 
   5   0  12     3299.39     3138.95    158.77 o 
   6   0  12      870.60      802.00     83.54 o 
   7   0  12     2734.74     2548.90    135.39 o 
   8   0  12      452.44      369.05     69.54 o 
   9   0  12      688.99      548.70     86.92 o 
  10   0  12      157.56      259.05     70.66 o 
  11   0  12        1.54      138.22     66.83 o 
  12   0  12       29.02       40.81     63.79 o 
  13   0  12      479.51      165.07    248.43 o 
  14   0  12       76.24        3.44     69.09 o 
 -15   1  12       12.51      -13.38     46.02 o 
 -14   1  12       29.77      -40.81     40.81 o 
 -13   1  12        5.70       76.74     44.03 o 
 -12   1  12      108.15      132.52     42.25 o 
 -11   1  12        7.49      -33.24     33.24 o 
 -10   1  12        4.81       34.26     34.13 o 
  -9   1  12       82.62       57.77     33.83 o 
  -8   1  12      544.83      558.63     46.19 o 
  -7   1  12       62.22       54.11     30.07 o 
  -6   1  12     1363.67     1333.69     88.72 o 
  -5   1  12       85.69       55.47     26.84 o 
  -4   1  12       26.42        5.29     22.95 o 
  -3   1  12      918.91      960.73     44.75 o 
  -2   1  12      195.22      205.35     26.41 o 
  -1   1  12       95.09      102.35     21.69 o 
   0   1  12     1403.28     1437.13     56.77 o 
   1   1  12      758.06      768.14     51.87 o 
   2   1  12      795.37      820.16     47.23 o 
   3   1  12     3265.81     3171.00    138.04 o 
   4   1  12        9.39       -6.44     26.71 o 
   5   1  12      524.61      572.80     75.89 o 
   6   1  12        0.56       39.08     38.39 o 
   7   1  12        2.92       23.21     33.93 o 
   8   1  12       47.44      -18.78     34.18 o 
   9   1  12      579.10      535.02     54.98 o 
  10   1  12      134.62       68.07     41.20 o 
  11   1  12      695.46      645.60     65.08 o 
  12   1  12       47.93       24.52     43.20 o 
  13   1  12       53.89        5.47     44.79 o 
  14   1  12        0.11        2.67     46.78 o 
 -14   2  12        0.13       -6.15     83.46 o 
 -13   2  12       13.36      -46.61     46.61 o 
 -12   2  12        0.17        4.42     39.86 o 
 -11   2  12        4.66        3.59     46.91 o 
 -10   2  12      415.70      403.38     48.02 o 
  -9   2  12       17.30       20.56     39.51 o 
  -8   2  12      118.63      166.08     35.98 o 
  -7   2  12       47.03       44.64     30.81 o 
  -6   2  12        4.54      -25.95     25.95 o 
  -5   2  12       27.53      -18.34     25.05 o 
  -4   2  12     1059.30     1136.81     52.55 o 
  -3   2  12       59.35       59.69     28.93 o 
  -2   2  12       65.16      -13.70     26.82 o 
  -1   2  12     2652.58     2747.41     82.38 o 
   0   2  12        3.12       31.79     27.36 o 
   1   2  12      199.16      204.41     33.95 o 
   2   2  12      904.11      879.03     55.89 o 
   3   2  12       80.77       79.37     33.68 o 
   4   2  12      854.87      960.86     72.13 o 
   5   2  12     1112.57     1120.88     76.10 o 
   6   2  12      191.97      171.72     36.59 o 
   7   2  12       65.88       72.10     34.96 o 
   8   2  12       12.21       19.04     38.58 o 
   9   2  12       24.62        5.54     40.37 o 
  10   2  12      124.58      168.67     47.30 o 
  11   2  12      190.32      230.30     51.47 o 
  12   2  12        8.74      -12.50     69.18 o 
  13   2  12      173.71       96.95     60.68 o 
 -13   3  12        1.20      -33.44     62.96 o 
 -12   3  12       19.98       36.19     62.07 o 
 -11   3  12       32.53       87.98     75.01 o 
 -10   3  12        2.18      -50.07     62.96 o 
  -9   3  12       57.86       38.09     52.61 o 
  -8   3  12        4.52       14.23     48.37 o 
  -7   3  12      101.50       74.15     48.57 o 
  -6   3  12        8.29      -10.10     41.99 o 
  -5   3  12       16.00       -3.13     36.51 o 
  -4   3  12        6.70       23.80     34.76 o 
  -3   3  12      200.93      193.15     40.46 o 
  -2   3  12       14.89       -0.20     27.99 o 
  -1   3  12       78.73       88.55     30.48 o 
   0   3  12        1.82      -20.36     27.30 o 
   1   3  12      280.40      309.65     39.91 o 
   2   3  12       70.96      100.72     39.10 o 
   3   3  12        3.82       28.13     36.60 o 
   4   3  12      309.78      182.76     45.23 o 
   5   3  12       65.20       -9.89     37.48 o 
   6   3  12       94.15      126.59     55.45 o 
   7   3  12       11.05      -43.38     81.07 o 
   8   3  12        0.03      -51.48     51.48 o 
   9   3  12       27.52      104.63     52.92 o 
  10   3  12      159.77      124.66     62.48 o 
  11   3  12        6.18        8.83     61.29 o 
  12   3  12       93.70       95.91     69.99 o 
 -11   4  12       48.19       82.81     70.84 o 
 -10   4  12       26.52       28.86     51.18 o 
  -9   4  12       13.21      -29.04     62.41 o 
  -8   4  12        0.08      -49.53     49.53 o 
  -7   4  12       36.98       17.41     48.14 o 
  -6   4  12       31.64       73.23     56.16 o 
  -5   4  12      304.40      343.78     52.56 o 
  -4   4  12       70.30       91.82     42.42 o 
  -3   4  12      504.90      446.68     50.24 o 
  -2   4  12       83.20      104.71     39.74 o 
  -1   4  12      183.20      229.71     63.34 o 
   0   4  12       78.11       40.06     36.56 o 
   1   4  12        4.86       -3.67     38.76 o 
   2   4  12        0.52      -38.07     38.07 o 
   3   4  12      272.63      307.49     49.91 o 
   4   4  12       50.14       32.83     58.36 o 
   5   4  12      126.15       70.21     47.82 o 
   6   4  12      372.91      407.16     60.08 o 
   7   4  12        5.15       19.95     87.63 o 
   8   4  12      274.28      221.97     54.81 o 
   9   4  12        0.98      -46.12     49.15 o 
  10   4  12       41.15      -14.83     61.11 o 
  -8   5  12        5.36      -70.72    142.80 o 
  -7   5  12       95.41      113.18    140.50 o 
  -6   5  12       39.32        3.26     89.32 o 
  -5   5  12       59.44       57.96     90.38 o 
  -4   5  12       50.49       37.38    119.92 o 
  -3   5  12        1.84      -71.19    122.76 o 
  -2   5  12       12.62       61.71     81.73 o 
  -1   5  12      119.92       75.41     84.46 o 
   0   5  12       10.76        2.40     83.75 o 
   1   5  12      126.94        8.87    108.92 o 
   2   5  12      162.09       83.73    115.31 o 
   3   5  12       12.23      -95.08     95.08 o 
   4   5  12      131.56      245.87    129.14 o 
   5   5  12        7.09       66.35    107.86 o 
   6   5  12       12.17      111.40    113.53 o 
   7   5  12       25.47      -41.87    107.50 o 
 -14   1  13       29.85       10.34     43.95 o 
 -13   1  13       11.89      -10.88     40.78 o 
 -12   1  13        6.21      -17.16     37.76 o 
 -11   1  13        7.36       67.25     38.86 o 
 -10   1  13        0.40        2.41     37.41 o 
  -9   1  13        3.82       20.08     33.87 o 
  -8   1  13        0.78       -0.42     30.94 o 
  -7   1  13       97.07       90.59     32.11 o 
  -6   1  13      424.59      393.53     39.97 o 
  -5   1  13      264.23      272.89     34.99 o 
  -4   1  13       20.47       41.17     26.22 o 
  -3   1  13      688.73      662.12     45.31 o 
  -2   1  13      126.23      161.05     26.56 o 
  -1   1  13       64.77       66.78     29.07 o 
   0   1  13      139.03      152.57     28.47 o 
   1   1  13      255.47      302.92     41.20 o 
   2   1  13      458.64      504.01     52.99 o 
   3   1  13      514.50      555.26     44.28 o 
   4   1  13      612.80      666.69     54.78 o 
   5   1  13      475.60      450.89     49.37 o 
   6   1  13      347.87      344.57     47.57 o 
   7   1  13        3.67        6.79     36.97 o 
   8   1  13       30.83      -26.37     36.94 o 
   9   1  13      116.47       83.57     41.89 o 
  10   1  13       95.12      185.30     45.98 o 
  11   1  13       70.05       76.51     66.18 o 
  12   1  13       82.70       57.63     56.33 o 
  13   1  13      174.25      247.69     56.55 o 
 -14   2  13        1.04      -38.32    113.89 o 
 -13   2  13        0.13       -8.66     50.05 o 
 -12   2  13       87.68       37.05     42.30 o 
 -11   2  13       14.06       21.00     39.77 o 
 -10   2  13       98.46      129.54     40.08 o 
  -9   2  13      429.72      343.21     50.21 o 
  -8   2  13      204.48      179.35     38.76 o 
  -7   2  13      144.06      127.42     35.08 o 
  -6   2  13       44.40       34.53     29.87 o 
  -5   2  13       17.40      -25.69     25.69 o 
  -4   2  13        2.25      -22.51     24.24 o 
  -3   2  13      242.16      216.13     35.17 o 
  -2   2  13      437.42      431.33     57.66 o 
  -1   2  13     2446.68     2588.46     83.91 o 
   0   2  13     3583.68     3741.48     99.44 o 
   1   2  13      311.84      364.29     39.97 o 
   2   2  13      250.91      249.40     40.32 o 
   3   2  13      209.95      240.29     41.73 o 
   4   2  13        2.42       22.28     33.35 o 
   5   2  13        3.06      -20.44     35.36 o 
   6   2  13      408.11      436.54     58.69 o 
   7   2  13     1079.10     1098.29     92.23 o 
   8   2  13     1116.47     1020.77     72.31 o 
   9   2  13      423.17      351.14     55.40 o 
  10   2  13       44.92        0.60     42.51 o 
  11   2  13       82.99       13.79     54.01 o 
  12   2  13        6.00       46.35     56.63 o 
  13   2  13        2.13      111.84     60.84 o 
 -12   3  13       18.67        7.70     65.14 o 
 -11   3  13       64.93       63.43     61.25 o 
 -10   3  13        0.48       31.42     57.53 o 
  -9   3  13        4.35       21.64    101.10 o 
  -8   3  13       58.57       17.44     50.77 o 
  -7   3  13      186.33      186.01     55.22 o 
  -6   3  13      148.91      108.40     49.75 o 
  -5   3  13      127.54      160.04     50.36 o 
  -4   3  13      299.45      284.30     45.96 o 
  -3   3  13      186.76      166.04     41.89 o 
  -2   3  13      296.68      304.53     45.87 o 
  -1   3  13       89.39      148.44     39.39 o 
   0   3  13       33.83       19.56     34.96 o 
   1   3  13      519.77      461.25     61.96 o 
   2   3  13      762.33      695.17     60.96 o 
   3   3  13       11.91       18.71     39.53 o 
   4   3  13       75.52       89.04     50.26 o 
   5   3  13      450.05      352.50     64.86 o 
   6   3  13      198.70      171.95     59.46 o 
   7   3  13       25.75       54.65     57.71 o 
   8   3  13      102.79       77.81     55.50 o 
   9   3  13        1.22       86.82     62.62 o 
  10   3  13      160.58      251.91     74.76 o 
  11   3  13       53.45       20.95     66.96 o 
 -10   4  13       22.79      -33.43     52.44 o 
  -9   4  13       37.52        3.75     49.25 o 
  -8   4  13       30.67        3.80     83.60 o 
  -7   4  13       72.04       76.89     64.03 o 
  -6   4  13       60.18       23.80     49.62 o 
  -5   4  13       66.24       56.85     48.01 o 
  -4   4  13        0.30      -24.09     42.90 o 
  -3   4  13        3.69        6.62     41.75 o 
  -2   4  13        5.36       16.47     41.19 o 
  -1   4  13      215.45      204.98     46.78 o 
   0   4  13      264.38      332.47     50.58 o 
   1   4  13       79.78       49.71     45.27 o 
   2   4  13       40.46       12.51     43.90 o 
   3   4  13       22.40       48.33     50.38 o 
   4   4  13        0.04       50.79     46.91 o 
   5   4  13       31.32       88.14     51.67 o 
   6   4  13       67.96      100.38     53.81 o 
   7   4  13       22.61      -11.03     54.31 o 
   8   4  13      116.00      111.65     54.01 o 
   9   4  13       28.26      -49.07     49.07 o 
  -7   5  13       12.43       10.09     93.29 o 
  -6   5  13       10.91       76.53     92.84 o 
  -5   5  13        7.23       39.16     88.86 o 
  -4   5  13        3.61       45.82     86.65 o 
  -3   5  13       32.02      -53.00     91.71 o 
  -2   5  13        7.32      -20.37     84.80 o 
  -1   5  13        1.65       -9.78     85.25 o 
   0   5  13        2.78      -48.96    104.31 o 
   1   5  13        3.34      -12.77    106.79 o 
   2   5  13        0.15      106.79    115.31 o 
   3   5  13        4.68      -46.12    108.21 o 
   4   5  13        2.12       18.80    110.69 o 
   5   5  13       11.40       51.09    113.53 o 
   6   5  13        0.57      -11.35    112.47 o 
 -14   0  14       49.70       -9.90     65.91 o 
 -13   0  14       10.04      115.29     62.76 o 
 -12   0  14       24.29      133.86     60.55 o 
 -11   0  14        0.63      -12.32     51.56 o 
 -10   0  14        5.02      -51.93     51.93 o 
  -9   0  14      234.67      245.24     97.24 o 
  -8   0  14      273.37      315.87     59.81 o 
  -7   0  14       21.28      -38.69     41.36 o 
  -6   0  14     2180.05     2097.39    112.75 o 
  -5   0  14      305.85      332.12     54.46 o 
  -4   0  14      715.22      800.30     69.83 o 
  -3   0  14        1.41       35.86     37.48 o 
  -2   0  14      293.52      294.06     49.80 o 
  -1   0  14       11.40       16.86     35.33 o 
   0   0  14     2738.95     2675.93    187.15 o 
   1   0  14      869.67      713.53     78.81 o 
   2   0  14     1642.01     1799.40    117.81 o 
   3   0  14     1662.30     1540.20    111.69 o 
   4   0  14      306.40      213.52     61.33 o 
   5   0  14      811.45      748.81    125.42 o 
   6   0  14      732.63      587.36     82.21 o 
   7   0  14        3.19      -31.55     51.90 o 
   8   0  14      500.98      450.17     79.17 o 
   9   0  14      735.97      719.01     93.36 o 
  10   0  14      598.08      519.15     92.60 o 
  11   0  14      355.53      262.47    122.58 o 
  12   0  14      100.85      179.59     75.19 o 
  13   0  14       77.59      -42.26    133.22 o 
 -14   1  14        3.31       26.82     46.44 o 
 -13   1  14       44.25        8.09     43.11 o 
 -12   1  14       73.15       94.26     47.89 o 
 -11   1  14       19.86        2.76     37.75 o 
 -10   1  14      108.52      130.79     40.64 o 
  -9   1  14        2.34      -17.42     32.84 o 
  -8   1  14      183.72      163.89     42.93 o 
  -7   1  14       25.84      -29.26     29.26 o 
  -6   1  14       43.87       66.28     29.92 o 
  -5   1  14        7.86      -26.93     26.93 o 
  -4   1  14     2775.51     2665.63     79.95 o 
  -3   1  14     1077.49      988.98     51.93 o 
  -2   1  14      661.30      628.97     42.60 o 
  -1   1  14      119.90       96.31     33.11 o 
   0   1  14      168.63      240.90     37.02 o 
   1   1  14      131.75      119.17     35.87 o 
   2   1  14      852.02      806.11     83.53 o 
   3   1  14       34.45       30.16     38.61 o 
   4   1  14     1208.76     1220.06     71.73 o 
   5   1  14     1116.85      999.71     68.36 o 
   6   1  14      916.72      908.69     66.68 o 
   7   1  14      223.31      291.29     49.48 o 
   8   1  14        4.61      -31.60     50.73 o 
   9   1  14      315.19      232.74     83.27 o 
  10   1  14      142.75      127.96     47.58 o 
  11   1  14       23.86       31.81     44.10 o 
  12   1  14       56.86       77.61     51.27 o 
  13   1  14       67.84       38.23     56.02 o 
 -13   2  14        0.21      -30.45     53.93 o 
 -12   2  14       10.66       -7.73     52.53 o 
 -11   2  14       19.43      -13.86     42.89 o 
 -10   2  14       13.40      -11.17     40.36 o 
  -9   2  14        3.96       11.76     37.59 o 
  -8   2  14        6.02      -25.38     34.77 o 
  -7   2  14       10.55        3.96     34.93 o 
  -6   2  14      139.06      127.55     37.31 o 
  -5   2  14       60.96       66.41     34.20 o 
  -4   2  14        4.89       11.79     32.06 o 
  -3   2  14      137.83      106.00     35.05 o 
  -2   2  14       27.43       48.89     31.30 o 
  -1   2  14       85.31      128.37     34.30 o 
   0   2  14       43.92       36.57     31.48 o 
   1   2  14      120.58      149.21     39.47 o 
   2   2  14      170.54      172.82     40.36 o 
   3   2  14      283.68      294.03     47.91 o 
   4   2  14       49.98       89.52     38.20 o 
   5   2  14      109.19       90.55     42.40 o 
   6   2  14       10.10        6.70     38.50 o 
   7   2  14        3.30      -32.16     38.04 o 
   8   2  14      120.81      186.39     48.71 o 
   9   2  14       16.18        1.60     42.53 o 
  10   2  14        1.58      -32.44     44.06 o 
  11   2  14      161.25       72.42     57.49 o 
  12   2  14        4.76       16.63     57.07 o 
 -12   3  14        8.47       36.90     65.16 o 
 -11   3  14        6.68       41.55     62.36 o 
 -10   3  14        5.78       38.30     61.05 o 
  -9   3  14        0.51        8.97     67.29 o 
  -8   3  14       89.74      107.28     57.15 o 
  -7   3  14        1.68      -16.35     47.82 o 
  -6   3  14       41.07      -33.13     56.00 o 
  -5   3  14      235.34      344.67     58.05 o 
  -4   3  14        2.70      -25.55     42.36 o 
  -3   3  14      159.26      145.31     82.24 o 
  -2   3  14       17.10        1.18     78.22 o 
  -1   3  14       79.63      112.87     40.35 o 
   0   3  14       27.44       11.47     37.01 o 
   1   3  14       46.07       64.39     49.30 o 
   2   3  14      343.98      315.08     60.30 o 
   3   3  14      351.03      327.82    135.89 o 
   4   3  14       68.29       31.25     68.65 o 
   5   3  14       66.69      -11.34     51.79 o 
   6   3  14       15.36       49.29     69.18 o 
   7   3  14        3.13       39.44     54.13 o 
   8   3  14      238.26      263.63     71.67 o 
   9   3  14       42.38       16.28     63.50 o 
  10   3  14       72.69       30.66     68.68 o 
  11   3  14        0.25      -64.79     64.79 o 
  -9   4  14       27.82       18.43     61.72 o 
  -8   4  14        3.88      -20.08     75.88 o 
  -7   4  14      137.37      250.18     62.89 o 
  -6   4  14        1.57       24.61     51.43 o 
  -5   4  14       98.55      211.45     56.35 o 
  -4   4  14        3.20      -43.61     43.61 o 
  -3   4  14        0.15      -40.02     43.82 o 
  -2   4  14       38.67       -3.67     42.84 o 
  -1   4  14      220.30      348.40     55.28 o 
   0   4  14       23.89       58.17     44.98 o 
   1   4  14      182.08      195.94     54.03 o 
   2   4  14      150.72      137.00     94.02 o 
   3   4  14       82.98      -30.98     47.79 o 
   4   4  14       67.59       74.75     52.22 o 
   5   4  14       54.92       69.87     57.48 o 
   6   4  14      134.53       41.91     89.05 o 
   7   4  14       57.28      176.35     62.81 o 
   8   4  14        0.68       -0.45     58.92 o 
  -5   5  14       37.35       96.54     96.15 o 
  -4   5  14       31.65       17.76     89.94 o 
  -3   5  14      124.85      218.44    104.85 o 
  -2   5  14       23.74      -64.85     82.01 o 
  -1   5  14       24.51      -27.16     85.68 o 
   0   5  14        3.36      -17.38    116.02 o 
   1   5  14        0.98       90.83    116.73 o 
   2   5  14        4.74      -36.90    118.50 o 
   3   5  14       73.69      106.79    125.60 o 
   4   5  14        6.60      -59.96    104.66 o 
 -13   1  15        0.93       27.57     45.52 o 
 -12   1  15       55.59       40.05     45.02 o 
 -11   1  15       52.02       48.06     40.89 o 
 -10   1  15       22.96       39.93     44.37 o 
  -9   1  15      122.10       93.39     38.85 o 
  -8   1  15       32.44       34.61     35.01 o 
  -7   1  15      147.31      129.53     37.32 o 
  -6   1  15       15.63       32.26     31.94 o 
  -5   1  15        4.15      -13.24     28.62 o 
  -4   1  15      101.89       61.16     30.07 o 
  -3   1  15     1145.86     1121.46     57.53 o 
  -2   1  15      446.76      455.27     39.65 o 
  -1   1  15       97.45       60.14     45.68 o 
   0   1  15      281.10      314.75     41.69 o 
   1   1  15      238.24      232.82     43.49 o 
   2   1  15      153.94      142.75     41.79 o 
   3   1  15       30.68        6.49     36.74 o 
   4   1  15        0.46      -24.44     36.16 o 
   5   1  15      184.76      154.08     71.00 o 
   6   1  15      380.48      346.40     62.89 o 
   7   1  15      158.53      164.33     47.03 o 
   8   1  15       45.94      103.10     45.13 o 
   9   1  15       21.77       10.31     43.66 o 
  10   1  15       47.01      -13.56     44.32 o 
  11   1  15       20.67      -43.11     43.11 o 
  12   1  15       10.23      -39.76     46.84 o 
 -12   2  15        2.58       30.50     54.92 o 
 -11   2  15       12.60       -7.75     50.67 o 
 -10   2  15        0.00      -40.05     40.05 o 
  -9   2  15       16.87      -33.20     38.18 o 
  -8   2  15       40.59       23.80     39.25 o 
  -7   2  15      103.86      122.92     40.89 o 
  -6   2  15      229.43      186.16     41.91 o 
  -5   2  15      366.43      358.01     44.98 o 
  -4   2  15      183.24      199.84     39.92 o 
  -3   2  15        4.58       24.21     33.00 o 
  -2   2  15       20.44       22.44     31.85 o 
  -1   2  15       14.80      -27.55     35.08 o 
   0   2  15       60.37       46.34     33.40 o 
   1   2  15       66.03       57.34     38.51 o 
   2   2  15      631.11      638.73     57.19 o 
   3   2  15      901.32      942.13     88.70 o 
   4   2  15      373.04      363.26     51.54 o 
   5   2  15      160.43      161.40     44.36 o 
   6   2  15       51.88       49.81     42.97 o 
   7   2  15        2.83      -35.76     40.42 o 
   8   2  15        3.13      -12.01     48.11 o 
   9   2  15       13.71      -31.31     44.72 o 
  10   2  15       70.32       76.00     59.19 o 
  11   2  15      187.79       86.46     61.45 o 
 -11   3  15        6.84      -59.27     59.27 o 
 -10   3  15       49.63       22.23     60.76 o 
  -9   3  15       58.52       99.09     62.07 o 
  -8   3  15      158.53      160.25     82.57 o 
  -7   3  15       80.61       81.11     69.69 o 
  -6   3  15      107.17      138.10     57.81 o 
  -5   3  15        2.23       32.60     57.88 o 
  -4   3  15       39.23       15.50     53.04 o 
  -3   3  15      207.64      199.33     54.38 o 
  -2   3  15      239.23      212.55     55.60 o 
  -1   3  15      305.91      401.90     59.43 o 
   0   3  15      668.52      634.37     68.41 o 
   1   3  15      466.36      492.54     89.41 o 
   2   3  15      171.25      105.48     55.26 o 
   3   3  15      131.32      156.73     58.85 o 
   4   3  15       90.65       46.06     54.86 o 
   5   3  15      225.65      261.78     67.82 o 
   6   3  15      261.97      269.74     68.78 o 
   7   3  15      137.82       69.06     62.53 o 
   8   3  15      244.91      287.51     76.86 o 
   9   3  15      175.26       64.90     69.30 o 
  10   3  15       46.35       67.34     70.86 o 
  -8   4  15        2.97       27.71     60.51 o 
  -7   4  15        0.16      -37.86     56.73 o 
  -6   4  15        9.90       27.11     53.90 o 
  -5   4  15       59.42       51.52     54.22 o 
  -4   4  15        8.04       64.64     51.68 o 
  -3   4  15       44.52       23.38     48.95 o 
  -2   4  15       18.56       48.86     58.14 o 
  -1   4  15        6.66      -44.91     44.91 o 
   0   4  15       35.03       26.93     47.06 o 
   1   4  15        9.89       26.34     52.25 o 
   2   4  15       39.36      -43.16     49.44 o 
   3   4  15       43.15       53.63     54.53 o 
   4   4  15       89.63       72.32     57.17 o 
   5   4  15       30.39       16.93     56.23 o 
   6   4  15       29.39       41.25     59.58 o 
   7   4  15        6.84      -32.47     58.29 o 
  -3   5  15        4.72      -40.39    101.83 o 
  -2   5  15        1.96      -92.25    145.46 o 
  -1   5  15        3.30        1.42    147.59 o 
   2   5  15        1.75        6.74    124.53 o 
 -12   0  16       11.22       10.57     60.73 o 
 -11   0  16       38.46        5.24     60.39 o 
 -10   0  16      118.34      125.58     71.25 o 
  -9   0  16       25.52       16.65     52.32 o 
  -8   0  16      237.28      269.28     65.82 o 
  -7   0  16      366.17      261.95     59.68 o 
  -6   0  16     1257.71     1193.24     92.29 o 
  -5   0  16      145.28       93.44     48.49 o 
  -4   0  16      113.51      131.89     67.01 o 
  -3   0  16      225.40      270.85     69.79 o 
  -2   0  16     1285.05     1424.27    113.03 o 
  -1   0  16       44.11       45.71     40.98 o 
   0   0  16       43.27      112.19     56.03 o 
   1   0  16       17.16      -20.98     54.46 o 
   2   0  16      752.01      704.14    102.00 o 
   3   0  16      464.59      792.44    265.38 o 
   4   0  16      759.85      777.16     92.35 o 
   5   0  16       45.09      133.85     65.88 o 
   6   0  16      983.42      928.40    156.82 o 
   7   0  16      395.23      232.02    143.34 o 
   8   0  16       30.01        7.41     61.30 o 
   9   0  16      154.60       41.58     67.29 o 
  10   0  16       37.11       22.74    156.11 o 
  11   0  16       85.02      118.70     75.78 o 
 -12   1  16        8.28       -6.30     45.41 o 
 -11   1  16        2.66       16.58     44.41 o 
 -10   1  16       36.34       53.32     43.72 o 
  -9   1  16       70.86       86.20     40.17 o 
  -8   1  16      276.84      200.98     42.82 o 
  -7   1  16       49.55       64.54     40.07 o 
  -6   1  16      174.85      267.55     44.12 o 
  -5   1  16       21.92       55.96     36.62 o 
  -4   1  16      204.13      250.09     45.72 o 
  -3   1  16       22.37       22.16     34.41 o 
  -2   1  16       16.29       19.47     33.58 o 
  -1   1  16       80.39       26.92     33.92 o 
   0   1  16     1303.10     1264.73     84.65 o 
   1   1  16      290.71      335.04     48.60 o 
   2   1  16      989.48     1100.59    101.29 o 
   3   1  16       69.26       53.31     42.61 o 
   4   1  16      144.50       62.47     41.76 o 
   5   1  16      140.95      115.30     46.13 o 
   6   1  16       82.93      134.80     47.25 o 
   7   1  16       14.51       81.21     59.60 o 
   8   1  16      808.74      812.26    104.72 o 
   9   1  16       18.48       -8.32     45.48 o 
  10   1  16       91.79      113.10     53.34 o 
  11   1  16      219.97      122.42     52.99 o 
 -11   2  16       32.99      -42.14     50.06 o 
 -10   2  16       23.26       27.84     51.12 o 
  -9   2  16       10.96       16.75     42.17 o 
  -8   2  16       60.23       91.07     41.26 o 
  -7   2  16        3.74        6.96     38.64 o 
  -6   2  16        0.03      -29.63     35.32 o 
  -5   2  16       12.99       -7.99     35.28 o 
  -4   2  16       41.89       52.72     37.21 o 
  -3   2  16       26.90       -7.90     34.57 o 
  -2   2  16      448.35      398.60     47.39 o 
  -1   2  16       26.86        3.22     35.19 o 
   0   2  16      125.82      156.18     39.98 o 
   1   2  16        1.47       -9.55     37.91 o 
   2   2  16      104.98      164.44     44.30 o 
   3   2  16       12.67      -36.86     36.86 o 
   4   2  16      187.32      182.65     46.99 o 
   5   2  16       22.20      -29.91     40.38 o 
   6   2  16      307.56      223.71     49.72 o 
   7   2  16        6.37        6.14     43.70 o 
   8   2  16       43.94       20.32     72.75 o 
   9   2  16       22.05       14.77     89.37 o 
  10   2  16       88.56       24.74     58.31 o 
 -10   3  16       37.14       70.96     63.64 o 
  -9   3  16       12.30      117.82    101.65 o 
  -8   3  16        8.98      -53.68     53.68 o 
  -7   3  16       25.11       45.82     75.94 o 
  -6   3  16       36.19       29.95     52.19 o 
  -5   3  16        5.79       46.92     48.58 o 
  -4   3  16       75.62       74.65     52.74 o 
  -3   3  16        1.28       44.49     49.62 o 
  -2   3  16       10.37       35.39     47.51 o 
  -1   3  16      215.37      165.57     53.13 o 
   0   3  16        3.45       21.94     47.64 o 
   1   3  16       28.27      -11.42     52.04 o 
   2   3  16       66.55       31.16     55.81 o 
   3   3  16        8.39       15.44     79.12 o 
   4   3  16        8.27       -7.45     53.51 o 
   5   3  16        3.69      -11.48     61.20 o 
   6   3  16       81.50       36.13     61.04 o 
   7   3  16       80.60       47.11    101.65 o 
   8   3  16        4.89       23.74     67.01 o 
   9   3  16       14.26      -55.89    201.52 o 
  -7   4  16        6.81       14.47     60.54 o 
  -6   4  16       53.02       40.29     58.13 o 
  -5   4  16       48.93       12.49     55.98 o 
  -4   4  16       35.67       28.92     53.34 o 
  -3   4  16       96.40      142.56     60.20 o 
  -2   4  16        5.53       82.99     52.37 o 
  -1   4  16      167.63      167.07     56.22 o 
   0   4  16        7.26      -70.07     80.72 o 
   1   4  16       71.08      119.68     58.70 o 
   2   4  16       25.25      -11.71     53.21 o 
   3   4  16       82.92       87.65     58.44 o 
   4   4  16        1.18       63.81     60.09 o 
   5   4  16      378.09      256.23     93.49 o 
   6   4  16       97.31       78.88     71.85 o 
 -11   1  17       12.93       -6.07     46.17 o 
 -10   1  17       13.20       65.54     46.80 o 
  -9   1  17       35.37       82.61     43.82 o 
  -8   1  17        1.79      -18.16     39.84 o 
  -7   1  17       12.61      -10.46     38.16 o 
  -6   1  17        2.40      -14.99     37.39 o 
  -5   1  17       28.00       48.36     38.29 o 
  -4   1  17       73.91      115.80     39.24 o 
  -3   1  17        5.56        0.91     36.13 o 
  -2   1  17      103.78      128.03     39.61 o 
  -1   1  17        1.83       39.62     46.49 o 
   0   1  17       82.41       56.45     41.07 o 
   1   1  17      109.59      140.76     43.71 o 
   2   1  17      114.57      101.07     42.77 o 
   3   1  17       85.74        9.49     41.04 o 
   4   1  17      235.92      265.94     52.29 o 
   5   1  17      108.52       41.53     45.39 o 
   6   1  17       48.64      -41.12     41.12 o 
   7   1  17       41.93       28.87     46.86 o 
   8   1  17        8.83       17.78     46.48 o 
   9   1  17      133.33      114.60     51.57 o 
  10   1  17      145.76       57.87     51.94 o 
 -10   2  17       58.96       62.02     68.11 o 
  -9   2  17       40.31       12.33     50.73 o 
  -8   2  17       51.88       25.11     49.55 o 
  -7   2  17       22.05       29.03     40.80 o 
  -6   2  17        1.05        1.25     38.55 o 
  -5   2  17       16.31       45.58     39.93 o 
  -4   2  17       99.38       68.87     39.73 o 
  -3   2  17      291.67      302.06     56.32 o 
  -2   2  17      499.49      582.05     54.20 o 
  -1   2  17      397.42      455.17     52.00 o 
   0   2  17      270.01      279.12     66.68 o 
   1   2  17      231.58      262.57     50.45 o 
   2   2  17       77.78       87.55     44.82 o 
   3   2  17        1.36        7.75     40.84 o 
   4   2  17       92.09      175.94     51.31 o 
   5   2  17      172.69      256.00     52.74 o 
   6   2  17      138.58      136.77     50.36 o 
   7   2  17      238.41      182.08     63.03 o 
   8   2  17      217.79      191.30     63.71 o 
   9   2  17      121.51      118.53     64.41 o 
  -9   3  17        1.01       36.74     60.08 o 
  -8   3  17       21.43      -32.52     56.33 o 
  -7   3  17       20.32      -53.99     53.99 o 
  -6   3  17       31.15       35.73     57.09 o 
  -5   3  17       71.88       27.24     54.81 o 
  -4   3  17       73.40      -10.57     50.58 o 
  -3   3  17       79.56      114.80     56.50 o 
  -2   3  17       11.14      425.86    254.16 o 
  -1   3  17        6.07        2.80     49.20 o 
   0   3  17       56.82      111.07     58.87 o 
   1   3  17       56.75       54.72     58.89 o 
   2   3  17      238.23      239.33     67.57 o 
   3   3  17      258.47      323.59     80.01 o 
   4   3  17       31.20       96.44     65.81 o 
   5   3  17       35.49       -8.75     60.57 o 
   6   3  17       24.08       -4.87     63.37 o 
   7   3  17        0.03      -13.15     64.87 o 
   8   3  17       19.11      -54.64    113.18 o 
  -5   4  17        1.10        6.56     59.97 o 
  -4   4  17        8.51        2.02     56.62 o 
  -3   4  17       48.62      -26.32     54.39 o 
  -2   4  17      136.80      197.38     61.97 o 
  -1   4  17       41.87      119.37     59.65 o 
   0   4  17       96.22       30.75     62.69 o 
   1   4  17        9.72      -43.10     61.73 o 
   2   4  17       12.67      -90.10    138.55 o 
   3   4  17        2.81       78.64     60.33 o 
   4   4  17        0.94      -43.13     60.44 o 
 -11   0  18       30.52      -23.88    102.18 o 
 -10   0  18        3.50      -30.88     62.66 o 
  -9   0  18        2.73      -37.09     61.37 o 
  -8   0  18       52.80      139.89     71.43 o 
  -7   0  18      145.30      178.27     71.53 o 
  -6   0  18      251.97      216.40     72.85 o 
  -5   0  18      481.32      438.00     81.45 o 
  -4   0  18      193.17      126.66     67.27 o 
  -3   0  18      275.49      377.36     98.81 o 
  -2   0  18      153.80      223.39     70.87 o 
  -1   0  18      288.35      401.62    105.73 o 
   0   0  18      344.08      265.28    116.19 o 
   1   0  18      447.93      394.44     82.93 o 
   2   0  18     1051.10     1065.99    109.34 o 
   3   0  18      171.15      103.58    103.42 o 
   4   0  18      394.59      247.94     74.94 o 
   5   0  18       77.22       59.25     82.67 o 
   6   0  18      363.16      296.68     85.19 o 
   7   0  18       26.70        2.20     68.13 o 
   8   0  18      691.09      715.31    159.48 o 
   9   0  18       50.34       -3.30     69.30 o 
 -10   1  18       11.28        1.74     45.48 o 
  -9   1  18       37.78       -5.22     43.60 o 
  -8   1  18        0.12       37.51     43.03 o 
  -7   1  18        0.15       21.36     42.31 o 
  -6   1  18        2.94       -1.53     39.43 o 
  -5   1  18      366.68      437.32     53.87 o 
  -4   1  18      159.71      159.85     44.31 o 
  -3   1  18       67.26       54.45     47.06 o 
  -2   1  18      313.21      314.59     52.43 o 
  -1   1  18        4.36        0.21     37.12 o 
   0   1  18       14.95       37.19     44.02 o 
   1   1  18       49.78       82.99     48.70 o 
   2   1  18        1.98      -51.11     51.11 o 
   3   1  18      169.30      306.89    150.97 o 
   4   1  18      775.28      741.57     70.09 o 
   5   1  18       26.20      -40.13     43.50 o 
   6   1  18      443.98      554.42     66.22 o 
   7   1  18       32.84       13.89     48.40 o 
   8   1  18       78.11      -14.90     47.63 o 
   9   1  18       14.86      -18.23     48.09 o 
  -9   2  18        6.37      -44.52     51.00 o 
  -8   2  18        0.17      -47.84     47.84 o 
  -7   2  18       16.90       12.44     48.30 o 
  -6   2  18       66.20       60.04     51.12 o 
  -5   2  18        0.88       25.10     41.30 o 
  -4   2  18      109.48       73.66     41.84 o 
  -3   2  18        1.37      -37.24     37.24 o 
  -2   2  18        4.07      -20.50     37.80 o 
  -1   2  18       68.70       -2.49     39.87 o 
   0   2  18       57.11       76.27     45.31 o 
   1   2  18       31.05       83.03     45.84 o 
   2   2  18      188.88      149.59     50.17 o 
   3   2  18        8.48      -12.04     42.50 o 
   4   2  18       31.43      -41.97     41.97 o 
   5   2  18       23.51      -29.66     53.61 o 
   6   2  18        0.21      -49.56     49.56 o 
   7   2  18       32.35      -25.90     55.70 o 
   8   2  18      200.83      195.03     66.89 o 
  -7   3  18        4.59      -59.45     59.45 o 
  -6   3  18       23.68        6.79     57.39 o 
  -5   3  18        1.09       -7.25     54.83 o 
  -4   3  18       36.65        6.78     54.50 o 
  -3   3  18       19.56       -9.15     58.89 o 
  -2   3  18        2.20      -28.62     52.64 o 
  -1   3  18       28.94       35.58     53.08 o 
   0   3  18       16.27       30.25    111.23 o 
   1   3  18       10.98       -9.97     60.95 o 
   2   3  18       86.00      167.29     70.42 o 
   3   3  18      124.58      200.83     71.16 o 
   4   3  18        1.13      103.11     68.68 o 
   5   3  18       81.84       82.09     68.18 o 
   6   3  18        5.05      -62.06     78.94 o 
  -3   4  18        2.92     -118.86    131.63 o 
  -2   4  18       71.65       76.54     60.77 o 
  -1   4  18       26.27      -17.61     55.93 o 
   0   4  18        3.38      -50.78     68.83 o 
   1   4  18       43.57      -20.69     72.91 o 
  -9   1  19       25.88       61.38     47.94 o 
  -8   1  19       80.52      123.48     49.85 o 
  -7   1  19        0.59      -41.84     41.84 o 
  -6   1  19       36.71       69.75     44.46 o 
  -5   1  19       61.47       33.12     41.84 o 
  -4   1  19       41.20       15.28     41.39 o 
  -3   1  19       67.91       45.97     41.59 o 
  -2   1  19      222.71      291.14     48.97 o 
  -1   1  19       83.25       77.19     45.92 o 
   0   1  19      120.84      153.62     49.92 o 
   1   1  19       27.09       50.90     64.83 o 
   2   1  19        7.91       13.33     44.60 o 
   3   1  19       44.45      -18.28     59.66 o 
   4   1  19       33.90       42.42     46.89 o 
   5   1  19       86.49      113.06     51.72 o 
   6   1  19       63.73      169.20     55.58 o 
   7   1  19       92.39       53.04     51.87 o 
   8   1  19       29.35      -19.72     51.45 o 
  -8   2  19       20.95       80.95     56.69 o 
  -7   2  19       54.83       37.75     54.29 o 
  -6   2  19       49.08       88.78     54.78 o 
  -5   2  19       65.18       72.90     54.81 o 
  -4   2  19       29.88       72.18     52.23 o 
  -3   2  19        9.22        8.96     52.44 o 
  -2   2  19       17.80       13.35     41.84 o 
  -1   2  19       26.79       -1.93     41.13 o 
   0   2  19      203.72      312.80     57.48 o 
   1   2  19      119.14      126.07     51.04 o 
   2   2  19      106.62      248.31     66.69 o 
   3   2  19      149.13      129.61     61.35 o 
   4   2  19      116.39      110.69     61.34 o 
   5   2  19      128.18      191.81     86.42 o 
   6   2  19        9.95      -24.95     55.41 o 
   7   2  19       58.73       11.38     60.01 o 
  -5   3  19       56.00       -9.61     60.35 o 
  -4   3  19       35.02      -26.95     56.95 o 
  -3   3  19       35.53       46.14     56.75 o 
  -2   3  19       83.90       -6.82     63.95 o 
  -1   3  19       94.30       78.95     73.47 o 
   0   3  19       72.23      115.61     92.25 o 
   1   3  19       48.54       62.41     89.05 o 
   2   3  19        0.12      -57.82     57.82 o 
   3   3  19       24.58        8.44    100.41 o 
   4   3  19        0.92      -41.96     76.99 o 
  -8   0  20       49.08      -63.33     66.49 o 
  -7   0  20       83.57      143.99     74.27 o 
  -6   0  20        9.21      -61.33     61.57 o 
  -5   0  20      198.61      244.91     91.71 o 
  -4   0  20       12.49      -17.53     66.52 o 
  -3   0  20       92.25       66.33     71.01 o 
  -2   0  20       53.86      -33.53    152.56 o 
  -1   0  20       24.32      -52.52     64.31 o 
   0   0  20       20.39       31.72     67.57 o 
   1   0  20      344.07      283.66     80.78 o 
   2   0  20       29.43       17.08     66.53 o 
   3   0  20      164.15      148.52     74.63 o 
   4   0  20      344.44      354.20     87.32 o 
   5   0  20       59.28      127.68     77.77 o 
   6   0  20      301.56      400.67     92.93 o 
   7   0  20        1.96      -71.43     71.70 o 
  -8   1  20       48.36      -22.69     60.48 o 
  -7   1  20      109.18       34.16     52.29 o 
  -6   1  20       18.10       15.78     61.91 o 
  -5   1  20        6.06      -41.03     45.13 o 
  -4   1  20        3.83        2.69     47.92 o 
  -3   1  20       42.94       40.54     46.14 o 
  -2   1  20        1.74      -16.62     44.84 o 
  -1   1  20      211.36      167.38     74.28 o 
   0   1  20      129.35      144.34     51.62 o 
   1   1  20      179.79      168.75     76.07 o 
   2   1  20      203.63      136.32     53.27 o 
   3   1  20       12.60        1.74     47.85 o 
   4   1  20       82.64       79.40     52.68 o 
   5   1  20      103.36      139.07     57.51 o 
   6   1  20       34.84       11.13     53.99 o 
  -6   2  20       11.27       34.50     53.81 o 
  -5   2  20        7.67      -30.95     56.95 o 
  -4   2  20        0.57       21.76     51.51 o 
  -3   2  20        6.71       74.58     52.61 o 
  -2   2  20       13.22       33.39     49.06 o 
  -1   2  20       10.76      -33.85     54.42 o 
   0   2  20      222.52      222.13     65.74 o 
   1   2  20       28.00       50.46     82.02 o 
   2   2  20        0.07       11.15     58.89 o 
   3   2  20       48.97      194.13     65.25 o 
   4   2  20       33.72       94.98     61.22 o 
   5   2  20        4.68       35.81     62.71 o 
  -2   3  20       43.21      124.35     74.89 o 
  -1   3  20        0.56      129.94     71.06 o 
   0   3  20        0.46       63.58     66.46 o 
   1   3  20        6.66       -0.35    111.40 o 
  -6   1  21        6.45       45.09     53.63 o 
  -5   1  21       21.76       86.98     52.82 o 
  -4   1  21       18.20       30.85     52.69 o 
  -3   1  21       31.59       21.84     49.55 o 
  -2   1  21        7.78       41.27     51.59 o 
  -1   1  21        1.88       18.50     50.15 o 
   0   1  21        5.23      -24.27     49.39 o 
   1   1  21       36.46       31.11     51.36 o 
   2   1  21       21.59      130.03     53.58 o 
   3   1  21       58.98       66.98     53.21 o 
   4   1  21       35.22       37.21     52.50 o 
  -3   2  21       51.05       21.01     97.68 o 
  -2   2  21      131.89       75.82     63.11 o 
  -1   2  21       42.41      156.13     67.31 o 
   0   2  21       33.11      101.40     63.87 o 
   1   2  21       75.37      127.62     65.50 o 
   2   2  21        0.17       16.87     63.35 o 
  -3   0  22       30.86      -32.80     71.50 o 
  -2   0  22       24.37       17.40    224.41 o 
  -1   0  22      183.28      197.61     83.72 o 
   0   0  22       56.82       83.04     76.60 o 
   1   0  22      178.41       90.54    115.48 o 
   2   0  22       53.56      138.22     84.40 o 
  -2   1  22       20.55      -49.86     49.86 o 
  -1   1  22        0.50      -16.55     50.95 o 
   0   1  22        0.53       50.56     54.71 o 
                                                 
